# Supplementary material for: Red List of vascular plants of Tajikistan – the core area of the Mountains of Central Asia global biodiversity hotspot
Source: Sci Rep. 2020 Apr 10;10:6235. doi: 10.1038/s41598-020-63333-9 (PMC7148292; doi:10.1038/s41598-020-63333-9)
Supplement: Supplementary file 2 — Supplementary information 2. [file 41598_2020_63333_MOESM2_ESM.xlsx]

## Sheet: Arkusz1
ID	Species name according to Cherepanov 1995 with basic synonym(s)	Status in the country	Habitat	Life form	Number of locations before 2000	Current number of locations [after 2000)	All known locations	Criterion IUCN 2017	Threat category IUCN 2017	Threat category according to Hissorev 2015	Threat category for Tajikistan	Global threat category	Number of occupied subregions	EOO [km2]	AOO [km2]/trend	Used as medicine	Used as forage	Used as food	Used in industry	Used in household	Used as ornamental plants
2054	Saponaria tadzhikistanica (Botsch.) V.A. Shultz	E	steppes, loose sandy screes	A	3	1	4	B2ab(ii)		VU	EN	EN	2	12370	<500
1	Abutilon theophrasti Medik.		segetal, gardens and orchards, ruderal vegetation	A	17	15	32				LC	LC	5	28348					1
2	Acalypha australis L.	A	ruderal vegetation	A	0	2	2				NE	NE	1	4054
3	Acanthocephalus amplexifolius Kar. et Kir.		forbs, meadows, steppes, segetal	A	14	12	26				LC	LC	8	36154
4	Acanthocephalus benthamianus Regel		forbs, meadows, steppes, segetal	A	77	24	101				LC	LC	20	105974
5	Acantholepis orientalis Less.		semi-deserts, river beds, salt shrubs	A	4	0	4	B2ab(ii)			EN	LC	1	9114	<500
6	Acantholimon afanassievii Lincz.	E	rocks	Ch	7	0	7	B1ab(1)			VU	VU	2	12370
7	Acantholimon alberti Regel		steppes	Ch	1	1	2	B1ab(i)			EN	LC	1	3146
8	Acantholimon alexeenkoanum Czerniak. ex Ikonn.	E	rocks, screes, river beds	Ch	10	1	11	According to IUCN 2017			NT	NT	4	43978
9	Acantholimon anzobicum Lincz.	E	forbs, rocks, screes	Ch	16	2	18	According to IUCN 2017			NT	NT	3	11800
10	Acantholimon auganum Bunge		steppes, screes	Ch	2	0	2	B1ab(i)+B2ab(ii)			EN	LC	1	2434	<500
11	Acantholimon compactum Korov.	E	steppes	Ch	1	0	1	B1ab(i)+B2ab(ii,iv)			CR	CR	1	650	<10
12	Acantholimon diapensioides Boiss.		alpine steppes, moraines and snow-beds, moraines and snow-beds	Ch	48	25	73				LC	LC	3	41281
13	Acantholimon erythraeum Bunge		xeric shrubs, forbs, steppes	Ch	28	0	28				LC	LC	13	50213	decline
14	Acantholimon hedinii Ostenf.	SE	steppes	Ch	11	2	13	According to IUCN 2017			NT	LC	1	32568
15	Acantholimon hilariae Ikonn.		alpine steppes, alpine meadows	Ch	21	8	29				LC	LC	4	45843
16	Acantholimon kokandense Bunge	SE	forbs, steppes	Ch	7	1	8	B1ab(1)			VU	LC	3	13291
17	Acantholimon komarovii Czerniak. ex Lincz.	E	rocks, screes, steppes	Ch	10	1	11	According to IUCN 2017		EN	NT	NT	2	9346
18	Acantholimon korolkowii (Regel) Korov. ex Lincz.	SE	steppes, alpine steppes, juniper forests	Ch	12	1	13	According to IUCN 2017			NT	LC	6	25150
19	Acantholimon kuramense Lincz.		steppes, screes	Ch	1	0	1	B1ab(i,iii,iv)+B2ab(ii,iv)			CR	LC	1	3146	<10
20	Acantholimon lycopodioides (Girard) Boiss.		forbs, rocks, screes	Ch	17	1	18	According to IUCN 2017			NT	LC	4	15972
21	Acantholimon pamiricum Czerniak. ex Lincz.		alpine steppes	Ch	35	2	37				LC	LC	6	51528	decline
22	Acantholimon parviflorum Regel	E	steppes, forbs	Ch	28	2	30				LC	LC	8	24622
23	Acantholimon raicoviae Czerniak. ex Lincz.	E	rocks	Ch	2	0	2	B2ab(ii)			EN	EN	2	7259	<500
24	Acantholimon tataricum Boiss.	E	rocks, screes	Ch	29	10	39	According to IUCN 2017			NT	NT	5	17991
25	Acantholimon tianschanicum Czerniak.		alpine steppes	Ch	2	5	7	B2ab(ii)			VU	LC	1	32568	<2000
26	Acantholimon varivtzevae Czerniak. ex Lincz.	E	alpine steppes	Ch	6	0	6	B2ab(ii)		VU	VU	VU	3	40295	<2000
27	Acantholimon velutinum Czerniak. ex Lincz.	E	steppes, juniper forests	Ch	22	4	26				LC	LC	5	51339
28	Acantholimon virens Czerniak. ex Lincz.		steppes	Ch	12	0	12	According to IUCN 2017			NT	LC	2	9049
29	Acantholimon zaprjagaevii Lincz.		rocks, screes	Ch	2	0	2	B2ab(ii)		VU	EN	LC	2	8191	<500
31	Acanthophyllum adenophorum Freyn		thermophilous shrubs	Ch	17	3	20	According to IUCN 2017			NT	LC	2	11803
30	Acanthophyllum albidum Schischk.	E	river beds, semi-deserts, steppes	Ch	14	0	14	According to IUCN 2017			NT	NT	4	9340
32	Acanthophyllum brevicalycale Sosk.	E	screes, thermophilous shrubs, steppes	Ch	6	1	7	B1ab(1)			VU	VU	2	4835
33	Acanthophyllum elatius Bunge		deserts, semi-deserts	Ch	5	0	5	B2ab(ii)			EN	LC	1	8316	<500
34	Acanthophyllum glandulosum Bunge		screes, loose sandy screes	Ch	16	5	21	According to IUCN 2017			NT	LC	2	8713
35	Acanthophyllum pulchrum Schischk.	E	steppes, loose sandy screes, screes	P	10	8	18	B1ab(1)			VU	VU	1	870	<500
36	Acanthophyllum pungens (Bunge) Boiss.		screes, loose sandy screes	P	21	3	24				LC	LC	6	23130		1
37	Acanthophyllum sarawschanicum Golenk.	E	steppes, screes	Ch	12	4	16	According to IUCN 2017			NT	NT	3	11138
38	Acanthophyllum subglabrum Schischk.		steppes	Ch	24	2	26	According to IUCN 2017			NT	LC	2	11462
39	Acer negundo L.	A	river beds	M	50	2	52				NE	NE	2	12834
40	Acer pubescens Franch. [syn. A. ovchinnikovii V. Zapr., A. regelii Pax]		thermophilous shrubs	M	98	35	133				LC	LC	13	51282							1
41	Acer semenovii Regel & Herd.		juniper forests	M	13	2	15	According to IUCN 2017			NT	LC	2	3630
42	Acer turkestanicum Pax		broad-leaved forests, xeric shrubs, forbs	M	144	55	199		DD		LC	LC	14	53759							1
43	Achillea biebersteinii Afan.		steppes, forbs, thermophilous shrubs	P	64	78	142				LC	LC	19	75848		1
44	Achillea bucharica C. Winkl.		forbs, alpine meadows, moraines and snow-beds	P	26	2	28				LC	LC	10	36348
45	Achillea filipendulina Lam.		steppes, forbs, ruderal vegetation, screes, xeric shrubs, river beds	P	79	28	107				LC	LC	18	102425		1
46	Achillea millefolium L.		forbs, steppes, meadows	B, P	56	24	80				LC	LC	16	62650		1	1	1
47	Achillea nobilis L.		segetal	P	2	0	2	B2ab(ii)			EN	LC	2	5846	<500
48	Achillea setacea Waldst. & Kit.		xeric shrubs, forbs, screes, loose sandy screes, river beds	P	6	2	8	B1ab(1)			VU	LC	3	12195
49	Achillea wilhelmsii C. Koch		steppes, thermophilous shrubs, segetal	P	6	0	6	B2ab(ii)			VU	LC	4	20570	<2000	1
2380	Achnatherum caragana (Trin.) Nevski [syn. Lasiagrostis caragana Trin. et Rupr.]		steppes, forbs, thermophilous shrubs, xeric shrubs, juniper forests, broad-leaved forests	P	41	18	59				LC	LC	14	53373
2382	Neotrinia splendens (Trin.) M. Nobis, P. Gudkowa, A. Nowak [syn. Achnatherum splendens (Trin.) Nevski Lasiagrostis splendens (Trin.) Kunth]		steppes, loose sandy screes	P	33	11	44				LC	LC	7	57712			1
2381	Achnatherum turcomanicum (Roshev.) Tzvel. [syn. Lasiagrostis longearistata (Boiss. et Hausskn.) Roshev. et Nevski]		xeric shrubs, steppes	P	34	0	34				LC	LC	9	42573	decline
2872	Achoriphragma albidum (M. Pop.) Sojak [syn. Parrya albida M. Pop. ex Baran]	E	screes	Ch	2	0	2	B1ab(i)			EN	EN	1	3146
2874	Achoriphragma darvasicum (Botsch. & Vved.) Sojak [syn. Parrya darvasica Botsch. et Vved.]	E	screes	Ch	7	6	13	According to IUCN 2017			NT	NT	2	10787
2876	Achoriphragma fruticulosum (Regel & Schmalh.) Sojak [syn. Parrya fruticulosa Regel et Schmalh.]	E	juniper forests, xeric shrubs, alpine steppes, alpine swards	Ch	8	3	11	According to IUCN 2017			NT	NT	3	11402
2877	Achoriphragma kuramense (Botsch.) Sojak [syn. Parrya kuramensis Botsch.]	E	screes	P	2	1	3	B1ab(i)			EN	EN	1	3146
2879	Achoriphragma pinnatifidum (Kar. & Kir.) Sojak [syn. Parrya pinnatifida Kar. et Kir.]		rocks	P	29	15	44				LC	LC	6	24335
2880	Achoriphragma runcinatum (Regel & Schmalh.) Sojak [syn. Parrya runcinata (Regel et Schmalh.) N. Busch]	E	forbs, screes, alpine steppes, moraines and snow-beds	Ch	49	1	50				LC	LC	11	69821
2881	Achoriphragma schugnanum (Lipsch.) Sojak [syn. Parrya schugnana Lipsch.]	E	rocks, screes, alpine steppes	P	30	2	32				LC	LC	9	73387
2883	Achoriphragma turkestanicum (Korsh.) Sojak [syn. Parrya turkestanica (Korsh.) N. Busch]	E	screes, rocks, moraines and snow-beds, loose sandy screes	P	61	3	64				LC	LC	12	75837
50	Acinos rotundifolius Pers. [syn. Acinos graveolens (Bieb.) Link]		screes, river beds	A	7	1	8	B1ab(1)			VU	LC	5	15633
1199	Aconitella barbata (Bunge) Sojak [syn. Consolida barbata (Bunge) Schröding.]		steppes, forbs, thermophilous shrubs	A	57	3	60				LC	LC	15	64358
51	Aconitum rotundifolium Kar. & Kir.		alpine steppes, alpine meadows	P	10	2	12	According to IUCN 2017			NT	LC	4	47324		1
52	Aconitum seravschanicum Steinb.	E	steppes, alpine meadows, juniper forests	P	31	4	35	According to IUCN 2017			NT	NT	2	4357
53	Aconitum talassicum M. Pop.	E	fens and mires, forbs	P	12	4	16	According to IUCN 2017		VU	NT	NT	3	9104		1		1
3032	Aconogonon coriarium (Grig.) Sojak [syn. Polygonum coriarium Grig. bucharicum Grig.]		forbs	P	77	24	101				LC	LC	14	57931			1	1	1		1
3037	Aconogonon hissaricum (M. Pop.) Sojak [syn. Polygonum hissaricum M. Pop.]	sE	forbs	P	47	5	52				LC	LC	8	37154				1	1
3062	Aconogonon songaricum (Schrenk) Hara [syn. Polygonum songaricum Schrenk ex Fisch. & C.A. Mey.]		forbs	P	2	0	2	B1ab(i)+B2ab(ii,iv)			CR	LC	1	376	<10		1	1	1
3069	Aconogonon zaravschanicum (Zak.) Sojak [syn. Polygonum zaravschanicum Zak.]	sE	forbs	P	5	0	5	B2ab(ii)			EN	NT	1	5741	<500			1	1
56	Acroptilon repens (L.) DC.		steppes, forbs, segetal, ruderal vegetation	P	48	64	112				LC	LC	19	108493
57	Adiantum capillus-veneris L.		rocks, springs	P	33	13	46				LC	LC	10	41874		1					1
58	Adonis aestivalis L.		thermophilous shrubs, steppes, xeric shrubs, segetal	A	42	12	54				LC	LC	16	65358
59	Adonis turkestanica (Korsh.) Adolf	E	steppes, pastures, xeric shrubs, forbs	P	44	19	63				LC	LC	14	53759		1
60	Aegilops crassa Boiss.		steppes, meadows, forbs	A	17	0	17				LC	LC	3	20583	decline		1
61	Aegilops cylindrica Host		steppes, meadows	A	9	18	27				LC	LC	3	21150			1
63	Aegilops tauschii Coss.		steppes	A	0	13	13	According to IUCN 2017			NT	LC	6	30102			1
62	Aegilops triuncialis L. [syn. A. squarrosa L.]		forbs, meadows	A	36	30	66				LC	LC	6	31797			1
64	Aegopodium tadshikorum Schischk.		broad-leaved forests, forbs, juniper forests	P	67	37	104				LC	LC	11	43510			1	1
70	Aeluropus littoralis (Gouan.) Parl.		salt marshes, river beds	P	32	11	43				LC	LC	8	34793			1
71	Aeluropus repens (Desf.) Parl.		salt marshes, river beds	P	5	0	5	B2ab(ii)			EN	LC	2	11803	<500		1
74	Agrimonia aitchisonii Schonbeck-Temesy		riverside forests	P	3	0	3	B1ab(i)			EN	LC	1	4562
73	Agrimonia asiatica Juz.		broad-leaved forests, ruderal vegetation, riverside forests, forbs	P	36	14	50				LC	LC	8	35056		1
75	Agriophyllum latifolium Fisch. & C.A. Mey.	E	salt marshes, semi-deserts	A	9	2	11	According to IUCN 2017			NT	NT	1	8316			1
76	Agriophyllum minus Fisch. & C.A. Mey.	E	semi-deserts	A	3	0	3	B2ab(ii)			EN	EN	2	13376	<500		1
77	Agropyron desertorum (Fisch. ex Link) Schult.		steppes	P	2	0	2	B1ab(i)			EN	LC	2	4938			1
78	Agropyron pectinatum (Bieb.) Beauv. [syn. Agropyron pectiniforme Roem. & Schult.]		steppes, semi-deserts	P	1	1	2	B1ab(i)			EN	LC	1	3146
79	Agrostemma githago L.	A	segetal, segetal	A	6	0	6				NE	NE	3	11119
2915	Agrostis agrostidiformis (Roshev.) Bor [syn. Pentatherum agrostidiforme (Roshev.) Nevski]	E	fens and mires, springs	P	10	0	10	B2ab(ii)+C2a(i)			VU	VU	5	21263	<2000
81	Agrostis canina L.		alpine meadows	P	48	8	56				LC	LC	12	40740			1
80	Agrostis gigantea Roth. [syn. Agrostis alba auct.= A. gigantea]		riverside forests, fens and mires, springs	P	84	69	153				LC	LC	19	101900			1
82	Agrostis hissarica Roshev. [syn. Polypogon hissaricus (Roshev.) Bor]		fens and mires, meadows	P	31	0	31				LC	LC	9	32295	decline
2916	Agrostis nevskii Tzvel. [syn. Pentatherum hissaricum Nevski]	E	fens and mires, springs	P	4	0	4	B2ab(ii)			EN	EN	3	11553	<500
83	Agrostis pamirica Ovcz.	E	loose sandy screes, alpine swards	P	1	1	2	B2ab(ii)			VU	VU	1	32568	<2000
84	Agrostis paulsenii Hack.	E	fens and mires	P	3	0	3	B2ab(ii)			EN	EN	2	6996	<500
85	Agrostis sublaevipes Nevski 2	SE	rocks, screes	P	11	0	11	According to IUCN 2017			NT	LC	5	20131
86	Ailanthus altissima (Mill.) Swingle	A	ruderal vegetation, gardens and orchards	M	50	2	52				NE	NE	1	4054
87	Ajania fastigiata (C. Winkl.) Poljak.		steppes, screes, xeric shrubs	P	11	2	13	According to IUCN 2017			NT	LC	3	11400
88	Ajania gracilis (Hook. f. & Thoms.) Poljak.		rocks, screes, river beds	P	11	1	12	According to IUCN 2017			NT	LC	1	32568	decline
89	Ajania tibetica (Hook. f. & Thoms.) Tzvel.		rocks, screes, moraines and snow-beds, alpine semi-deserts	P	40	16	56				LC	LC	3	39564
90	Ajuga turkestanica (Regel.) Briq.	E	thermophilous shrubs, xeric shrubs, forbs	Ch	15	4	19	According to IUCN 2017			NT	NT	2	14274
91	Alajja afghanica (Rech. f.) Ikonn.		screes	P	10	0	10	B1ab(1)+C2a(i)			VU	LC	3	13003
92	Alajja rhomboidea (Benth.) Ikonn.		screes, alpine semi-deserts	P	4	0	4	B1ab(i)		EN	EN	LC	2	4954
94	Alcea baldschuanica (Bornm.) Iljin		steppes, segetal, gardens and orchards	P	35	14	49				LC	LC	5	28192
95	Alcea litwinowii (Iljin) Iljin		screes, forbs	P	10	0	10	B2ab(ii)+C2a(i)			VU	LC	6	26492	<2000			1			1
96	Alcea nudiflora (Lindl.) Boiss.		screes, steppes	P	95	56	151				LC	LC	21	79440				1			1
97	Alcea rhyticarpa (Trautv.) Iljin		thermophilous shrubs, steppes, screes, river beds	P	14	0	14	According to IUCN 2017			NT	LC	3	22156	decline						1
98	Alcea rosea L.	A	gardens and orchards, ruderal vegetation	P	50	4	54				NE	NE	2	4538							1
99	Alchemilla biradiata Ovcz.	E	riverside forests, springs	P	10	0	10	B1ab(1)+C2a(i)			VU	VU	3	12901
100	Alchemilla calviformis Ovcz.	E	springs	P	2	0	2	B1ab(i)			EN	EN	1	3969
101	Alchemilla fontinalis Juz.	E	fens and mires, springs	P	9	3	12	According to IUCN 2017			NT	NT	4	20497
102	Alchemilla hissarica Ovcz. & Koczk.	E	fens and mires	P	48	36	84	According to IUCN 2017			NT	NT	5	19112
103	Alchemilla isfarensis Ovcz. & Koczk.	E	river beds, fens and mires	P	3	0	3	B1ab(i)			EN	EN	1	650
104	Alchemilla krylovii Juz.		fens and mires, springs	P	4	0	4	B2ab(ii)			EN	LC	3	11281	<500
105	Alchemilla retropilosa Juz.		springs, riverside forests	P	4	1	5	B2ab(ii)			EN	LC	2	6117	<500
106	Alchemilla verae Ovcz. & Koczk.	E	riverside forests	P	2	0	2	B1ab(i)			EN	EN	1	3605
107	Alhagi canescens (Regel) Shap.	E	river beds, segetal	P	14	2	16				LC	LC	4	21453
108	Alhagi kirghisorum Schrenk		salt marshes, salt shrubs, river beds, segetal	P	31	44	75				LC	LC	10	44631
109	Alhagi pseudalhagi (Bieb.) Fisch.		river beds, segetal	P	8	2	10	B2ab(ii)+C2a(i)			VU	LC	4	21453	<2000
111	Alisma gramineum Lej. [syn. Alisma loeselii Gorski]		alpine ponds, aquatic vegetation, xeric shrubs	P	3	6	9	B1ab(1)			VU	LC	3	9998
110	Alisma lanceolatum With.		alpine ponds, aquatic vegetation, xeric shrubs	P	3	1	4	B2ab(ii)			EN	LC	2	9114	<500
112	Alisma plantago-aquatica L.		alpine ponds, aquatic vegetation, xeric shrubs	P	15	26	41				LC	LC	5	30179		1
113	Alliaria petiolata (Bieb.) Cavara & Grande		broad-leaved forests, riverside forests	B	24	23	47				LC	LC	9	31524		1	1	1
114	Allium afghanicum Wendelbo		steppes	P	2	0	2	B2ab(ii)			EN	LC	1	6279	<500
115	Allium alexeianum Regel	E	screes, steppes	P	31	11	42				LC	LC	6	23460
116	Allium altissimum Regel		thermophilous shrubs	P	5	0	5	B2ab(ii)			EN	LC	3	15144	<500
117	Allium anisotepalum Vved.		rocks, screes	P	3	0	3	B1ab(i)		EN	EN	LC	1	3707
119	Allium atrosanguineum Kar. & Kir. (A. atrosanguineum Schrenk)		fens and mires, alpine meadows, pastures	P	17	6	23				LC	LC	6	53964			1	1
118	Allium atroviolaceum Boiss.		segetal	P	2	0	2	B1ab(i)			EN	LC	1	3707
120	Allium baissunense Lipsky	E	steppes, forbs	P	15	0	15	According to IUCN 2017			NT	NT	2	12370
121	Allium barsczewskii Lipsky		steppes, loose sandy screes	P	89	24	113				LC	LC	15	54485
122	Allium borszczovii Regel		steppes, semi-deserts	P	6	1	7	B1ab(1)			VU	LC	1	5060
123	Allium brevidens Vved.	E	steppes, meadows	P	28	1	29				LC	LC	7	28378
124	Allium brevidentiforme Vved.	E	forbs	P	3	0	3	B2ab(ii)			EN	EN	2	9049	<500
125	Allium bucharicum Regel	E	steppes, meadows, forbs, thermophilous shrubs	P	21	2	23	According to IUCN 2017		EN	NT	NT	3	15857
127	Allium caeruleum Pall.		thermophilous shrubs, juniper forests	P	3	2	5	B1ab(1)			VU	LC	1	1792	<2000			1			1
126	Allium caesium Schrenk		juniper forests, rocks, steppes, forbs	P	18	4	22				LC	LC	7	25623				1
172	Allium carolinianum DC. [syn. Allium polyphyllum Kar. & Kir. ]		alpine swards, screes	P	76	13	89				LC	LC	15	85041
128	Allium collis-magni R. Kam.	E	steppes	P	1	0	1	B1ab(i,iii,iv)+B2ab(ii,iv)			CR	CR	1	3146	<10
129	Allium confragosum Vved.	E	screes	P	5	0	5	B1ab(i)			EN	EN	1	484
130	Allium crystallinum Vved.	E	steppes	P	2	7	9	B1ab(1)			VU	VU	2	5397
131	Allium darwasicum Regel	E	forbs	P	36	2	38				LC	LC	8	32804
132	Allium dodecadontum Vved.	E	steppes	P	1	0	1	B1ab(i,iii,iv)+B2ab(ii,iv)			CR	CR	1	3146	<10
133	Allium drepanophyllum Vved.	SE	screes	P	3	0	3	B1ab(i)			EN	NT	2	3630
134	Allium elatum Regel	E	screes, rocks	P	16	3	19				LC	LC	6	21882
135	Allium elegans Drob.	E	screes, rocks	P	2	1	3	B1ab(i)		EN	EN	EN	1	650
136	Allium fedtschenkoanum Regel		fens and mires, alpine meadows	P	56	18	74				LC	LC	14	81599			1	1
137	Allium ferganicum Vved.	E	steppes	P	2	0	2	B1ab(i)+B2ac(ii)		EN	CR	CR	1	484	<10
138	Allium fetisowii Regel		screes	P	1	1	2	B1ab(i)			EN	LC	1	3146
139	Allium filidens Regel		steppes, screes, river beds	P	36	3	39				LC	LC	11	42159
141	Allium flavellum Vved.	E	loose sandy screes, screes	P	3	0	3	B1ab(i)		VU	EN	EN	1	3555
142	Allium giganteum Regel		thermophilous shrubs, forbs	P	31	3	34				LC	LC	7	29902				1			1
143	Allium glaciale Vved.	E	alpine swards, alpine meadows	P	4	0	4	B2ab(ii)		EN	EN	EN	1	5741	<500
144	Allium gracillimum Vved.	E	rocks	P	2	1	3	B1ab(i)		VU	EN	EN	1	484
145	Allium griffithianum Boiss.		steppes, thermophilous shrubs	P	55	5	60				LC	LC	14	53000			1
146	Allium gusaricum Regel	E	steppes, screes	P	17	0	17	According to IUCN 2017			NT	NT	3	11240
147	Allium gypsaceum M. Pop. & Vved.	E	steppes	P	6	0	6	B2ab(ii)			VU	VU	3	21150	<2000
148	Allium gypsodictyum Vved.	E	rocks	P	2	0	2	B1ab(i)		EN	EN	EN	1	4054
149	Allium hexaceras Vved.	E	alpine meadows	P	2	2	4	B1ab(i)		EN	EN	EN	1	3555
150	Allium hissaricum Vved.	E	forbs	P	19	5	24				LC	LC	7	28860
151	Allium hymenorhizum Ledeb.		moraines and snow-beds, alpine steppes, alpine swards	P	41	4	45				LC	LC	9	68939
152	Allium iliense Regel		steppes	P	5	0	5	B1ab(i)			EN	LC	2	3630
153	Allium incrustatum Vved.	E	deserts	P	1	0	1	B2ab(ii)		EN	CR	CR	1	8316	<10
154	Allium insufficiens Vved.	E	steppes, thermophilous shrubs	P	20	2	22				LC	LC	4	24637
156	Allium jodanthum Vved.	SE	steppes	P	1	0	1	B2ab(ii)			CR	VU	2	11803	<10
157	Allium karataviense Regel	E	screes, thermophilous shrubs	P	12	8	20	According to IUCN 2017			NT	NT	4	8055		1					1
140	Allium kokanicum Regel [syn. Allium filifolium Regel]		screes	P	12	1	13	According to IUCN 2017			NT	LC	4	18346
158	Allium komarowii Lipsky	E	loose sandy screes	P	2	0	2	B2ab(ii)			EN	EN	2	5397	<500
159	Allium longicuspis Regel		forbs	P	8	0	8	B1ab(1)+C2a(i)			VU	LC	1	5494				1
160	Allium minutum Vved.	E	alpine swards	P	1	0	1	B2ab(ii)		EN	CR	CR	1	5293	<10
161	Allium mogoltavicum Vved.	E	screes	P	4	0	4	B1ab(i)			EN	EN	1	484
163	Allium ophiophyllum Vved.	E	steppes	P	3	0	3	B2ab(ii)		VU	EN	EN	1	8316	<500
164	Allium oreodictyum Vved.	E	screes	P	3	4	7	B1ab(1)			VU	VU	2	5397
165	Allium oreophiloides Regel		screes, alpine semi-deserts, juniper forests	P	20	3	23				LC	LC	8	35377
166	Allium oreophilum C.A. Mey.		alpine steppes, screes	P	32	0	32				LC	LC	9	30962	decline
167	Allium oreoprasum Schrenk		rocks, alpine swards, alpine steppes	P	10	2	12	According to IUCN 2017			NT	LC	2	36275
168	Allium oschaninii O. Fedtsch.	E	screes, xeric shrubs, rocks, thermophilous shrubs	P	34	13	47				LC	LC	11	46897				1
155	Allium pamiricum Wendelbo [syn. Allium jacquemontii auct.]		screes	P	12	1	13	According to IUCN 2017			NT	LC	1	6279
169	Allium pangasicum Turakulov	E	steppes	P	1	0	1	B1ab(i,iii,iv)+B2ab(ii,iv)			CR	CR	1	3146	<10
170	Allium paulii Vved.	E	steppes, meadows	P	1	0	1	According to IUCN 2017		CR	EX	EX	1	6279
171	Allium platyspathum Schrenk		alpine swards, screes	P	8	0	8	B2ab(ii)+C2a(i)			VU	LC	2	36173	<2000
173	Allium popovii Vved.		screes, steppes	P	4	1	5	B2ab(ii)			EN	LC	3	15628	<500
174	Allium praemixtum Vved.	SE	rocks	P	2	0	2	B1ab(i)			EN	NT	2	3630
162	Allium ramosum L. [syn. Allium odorum L.]	A	segetal	P	2	0	2				NE	NE	1	4562
175	Allium rosenbachianum Regel	E	broad-leaved forests, broad-leaved forests, xeric shrubs, juniper forests	P	30	4	34			EN	LC	LC	6	24808
176	Allium rudolfii Turakulov	E	screes	P	1	0	1	B1ab(i,iii,iv)+B2ab(ii,iv)			CR	CR	1	3146	<10
177	Allium sabulosum Stev. ex. Bunge		deserts	P	2	0	2	B2ab(ii)			EN	LC	1	8316	<500
182	Allium sarawschanicum Regel	E	broad-leaved forests, broad-leaved forests, juniper forests, xeric shrubs	P	37	5	42				LC	LC	9	34141
179	Allium schoenoprasoides Regel		screes	P	6	0	6	B2ab(ii)			VU	LC	2	35002	<2000
180	Allium schubertii Zucc.		deserts, steppes, forbs	P	16	0	16	According to IUCN 2017			NT	LC	5	14189							1
181	Allium schugnanicum Vved.	E	screes	P	1	0	1	B2ab(ii)		EN	CR	CR	1	6279	<10
183	Allium sewerzowii Regel	E	steppes, thermophilous shrubs	P	2	1	3	B1ab(i)			EN	EN	2	3630
184	Allium sordidiflorum Vved.	E	screes	P	13	2	15	According to IUCN 2017			NT	NT	4	23460
185	Allium stephanophorum Vved.	E	steppes, screes	P	8	0	8	B1ab(1)+C2a(i)			VU	VU	2	4191
186	Allium stipitatum Regel	SE	forbs, juniper forests	P	47	7	54			EN	LC	LC	11	42882				1
187	Allium sulphureum Vved.	E	thermophilous shrubs, steppes	P	13	1	14	According to IUCN 2017			NT	NT	1	4054
188	Allium suworowii Regel		forbs, thermophilous shrubs	P	25	2	27			EN	LC	LC	8	37922	decline	1	1	1
189	Allium taeniopetalum M. Pop. & Vved.	E	screes, nitrophilous rock footings	P	1	0	1	B2ab(ii)		EN	CR	CR	1	5741	<10
190	Allium talassicum Regel		screes	P	4	0	4	B2ab(ii)			EN	LC	2	7609	<500
191	Allium tenuicaule Regel	E	steppes, xeric shrubs, juniper forests, forbs	P	23	0	23	According to IUCN 2017			NT	NT	3	8952
192	Allium tianschanicum Rupr.		alpine steppes, rocks, alpine semi-deserts	P	15	5	20				LC	LC	1	32568
193	Allium trautvetterianum Regel	E	steppes, thermophilous shrubs	P	12	2	14	According to IUCN 2017			NT	NT	3	17966
195	Allium turcomanicum Regel	SE	steppes	P	17	3	20				LC	LC	6	31001
194	Allium turkestanicum Regel		screes	P	3	0	3	B1ab(i)			EN	LC	2	3630				1
178	Allium umbilicatum Boiss. [syn. Allium scabrellum Boiss. & Buhse]		alpine swards, screes	P	4	0	4	B2ab(ii)			EN	LC	2	9346	<500
197	Allium verticillatum (Regel) Regel	SE	steppes, thermophilous shrubs	P	32	11	43				LC	LC	9	37780
196	Allium winklerianum Regel		loose sandy screes	P	26	3	29				LC	LC	11	49615
198	Allium zaprjagajevii Kassacz	E	steppes	P	2	0	2	B2ab(ii)			EN	EN	2	8713	<500
199	Allochrusa gypsophiloides (Regel) Schischk.	SE	screes, loose sandy screes	P	16	2	18	According to IUCN 2017			NT	LC	4	12295
200	Allochrusa paniculata (Regel) Ovcz. & Czuk. [syn. Acanthophyllum paniculatum Regel]		screes, loose sandy screes	P	1	0	1	B1ab(i)+B2ab(ii,iv)			CR	VU	1	650	<10
201	Allochrusa tadshikistanica Schischk.	E	screes, loose sandy screes	P	22	3	25	According to IUCN 2017			NT	NT	3	13137
202	Alnus barbata C.A. Mey.	A	riverside forests	M	4	0	4				NE	NE	0	0
203	Alopecurus aequalis Sobol.		xeric shrubs, river beds	A	4	1	5	B2ab(ii)			EN	LC	1	6279	<500
204	Alopecurus apiatus Ovcz.	SE	fens and mires, alpine meadows	P	10	2	12	According to IUCN 2017			NT	LC	3	39223
209	Alopecurus arundinaceus Poir. [syn. Alopecurus ventricosus Pers.]		fens and mires	P	13	0	13	According to IUCN 2017			NT	LC	5	29815	decline		1
205	Alopecurus himalaicus Hook. fil		fens and mires, alpine semi-deserts	P	47	13	60				LC	LC	11	40648			1
206	Alopecurus mucronatus Hack.	E	fens and mires, alpine meadows	P	15	15	30				LC	LC	3	41281			1
207	Alopecurus myosuroides Huds.		river beds, ruderal vegetation	P	16	7	23				LC	LC	6	33302			1
208	Alopecurus pratensis L. [syn. Alopecurus seravschanicus Ovcz.]	E	fens and mires, alpine meadows	P	59	3	62			VU	LC	LC	14	60734			1
211	Althaea armeniaca Ten.		thermophilous shrubs	P	10	1	11	According to IUCN 2017			NT	LC	6	30347					1
212	Althaea cannabina L.		river beds, segetal	P	17	1	18				LC	LC	8	35353	decline			1	1
213	Althaea ludwigii L.		segetal	A	2	0	2	B2ab(ii)			EN	LC	1	8316	<500
214	Althaea officinalis L.		segetal, ruderal vegetation	P	3	0	3	B2ab(ii)			EN	LC	2	5279	<500	1		1
215	Alyssum calycinum L. [syn. Alyssum campestre (L.) L.; Alyssum alyssoides (L.) L. ]		forbs, thermophilous shrubs, steppes	A	43	25	68				LC	LC	15	62772			1
216	Alyssum dasycarpum Steph.		steppes, semi-deserts, forbs	A	12	18	30				LC	LC	5	21020
219	Alyssum stenostachyum Botsch. & Vved.		thermophilous shrubs, riverside forests, juniper forests, segetal	A	15	0	15	According to IUCN 2017			NT	LC	4	21798	decline
218	Alyssum szovitsianum Fisch. & C.A. Mey. [syn. Alyssum marginatum Steud. ex Boiss.]		forbs, thermophilous shrubs, riverside forests, segetal	A	23	0	23				LC	LC	8	33345	decline
217	Alyssum turkestanicum var. desertorum (Stapf) Botsch. [syn. Alyssum desertorum Stapf]		steppes, thermophilous shrubs, forbs, river beds	B	59	54	113				LC	LC	16	55405		1	1
220	Amaranthus albus L.		segetal, ruderal vegetation	A	25	5	30				LC	LC	6	25001
221	Amaranthus blitoides S. Wats.	A	segetal, ruderal vegetation	A	4	2	6				NE	NE	2	9114
222	Amaranthus blitum L.		segetal, ruderal vegetation	A	9	20	29				LC	LC	6	28573
225	Amaranthus blitum L. [syn. Amaranthus lividus L.]	A	segetal, ruderal vegetation	A	3	2	5				NE	NE	2	12834			1
223	Amaranthus caudatus L.	A	segetal, ruderal vegetation	A	250	2	252				NE	NE	1	4562							1
226	Amaranthus cruentus L. [syn. Amaranthus paniculatus L.]	A	segetal, ruderal vegetation	A	250	0	250				NE	NE	1	870							1
224	Amaranthus deflexus L.	A	segetal, ruderal vegetation	A	1	0	1				NE	NE	1	4054
227	Amaranthus retroflexus L.	A	segetal, ruderal vegetation	A	22	43	65				NE	NE	9	42286			1
228	Amaranthus thellungianus Nevski		segetal	A	8	2	10	B2ab(ii)+C2a(i)			VU	LC	3	22156	<2000
229	Amberboa bucharica Iljin		steppes, segetal, thermophilous shrubs	A	31	31	62				LC	LC	5	29697
230	Amberboa turanica Iljin		steppes, forbs, segetal, thermophilous shrubs	A, B	39	2	41				LC	LC	7	27792	decline
231	Ammannia auriculata Willd.		segetal	A	13	16	29				LC	LC	4	26644
232	Ammannia baccifera L.		segetal	A	6	1	7	B1ab(1)			VU	LC	3	18328
233	Ammannia multiflora Roxb.		segetal	A	7	8	15	According to IUCN 2017			NT	LC	4	26644
234	Ammi majus L.	A	segetal	B	1	0	1				NE	NE	1	4054
235	Ammothamnus lehmannii Bunge		salt marshes, salt shrubs	Ch	17	0	17	According to IUCN 2017			NT	LC	1	8316
4046	Amoria bonannii (C. Presl) Roskov [syn. Trifolium neglectum C.A. Mey.]		salt marshes, fens and mires	P	54	6	60				LC	LC	15	57089
4042	Amoria fragifera (L.) Roskov [syn. Trifolium fragiferum L.]		salt marshes, fens and mires	P	2	18	20	According to IUCN 2017			NT	LC	2	7533	increase		1
4043	Amoria hybrida (L.) C. Presl [syn. Trifolium hybridum L.]	A	fens and mires	P	3	0	3				NE	NE	2	5846			1
4048	Amoria repens (L.) C. Presl [syn. Trifolium repens L.]		fens and mires, riverside forests, broad-leaved forests	P	73	148	221				LC	LC	18	77011			1
4049	Amoria resupinata (L.) Roskov [syn. Trifolium resupinatum L.]	A	segetal, ruderal vegetation	A	50	0	50				NE	NE	1	4054			1	1
236	Amorpha fruticosa L.	A	river beds	N	0	2	2				NE	NE	1	4054							1
238	Ampelopsis aegirophylla (Bunge) Planch. [syn. Ampelopsis vitifolia auct.]		screes, river beds	N	3	0	3	B2ab(ii)			VU	LC	13	55210	<2000						1
237	Ampelopsis tadshikistanica Zapr.	E	screes, river beds	N	84	25	109	According to IUCN 2017			NT	NT	3	17966							1
239	Amygdalus bucharica Korsh.	SE	thermophilous shrubs	M	185	58	243		VU		LC	LC	18	71405		1		1	1		1
240	Amygdalus petunnikowii Litv.		juniper forests	N	3	0	3	B1ab(i)			EN	LC	1	3146					1
241	Amygdalus spinosissima Bunge		thermophilous shrubs, steppes, screes	N	50	6	56				LC	LC	10	42431					1
242	Amygdalus x vavilovii M. Pop.		thermophilous shrubs	M	5	0	5	B2ab(ii)		EN	EN	LC	2	14274	<500				1		1
243	Anabasis aphylla L.		salt marshes, pastures	Ch	12	2	14	According to IUCN 2017			NT	LC	3	9417
244	Anabasis brachiata Fisch. & C.A. Mey. ex. Kar. & Kir.		steppes, salt marshes	Ch	8	0	8	B1ab(1)+C2a(i)			VU	LC	2	5710
245	Anabasis eriopoda (Schrenk) Benth. ex Volkens		salt marshes, pastures	Ch	24	3	27	According to IUCN 2017			NT	LC	3	6194
246	Anabasis pelliotii Danguy	E	steppes, salt marshes	Ch	1	0	1	B2ab(ii)			CR	CR	1	5293	<10
247	Anabasis salsa (C.A. Mey.) Benth. ex Volkens		salt marshes, pastures	Ch	10	2	12	According to IUCN 2017			NT	LC	2	8665
248	Anabasis truncata (Schrenk) Bunge		steppes, salt marshes	Ch	16	2	18	According to IUCN 2017			NT	LC	4	15056
249	Anabasis turkestanica Korov. & Iljin		salt marshes, forbs	Ch	38	4	42				LC	LC	5	20713
2624	Anacantha darwasica (C. Winkl.) Soják [syn. Modestia darwasica (C. Winkl.) Charadze et Tamamsch.]	E	river beds, screes	P	34	1	35				LC	LC	7	28801
2625	Anacantha mira (Iljin) Soják [syn. Modestia mira (Iljin) Charadze et Tamamsch.]	E	screes, broad-leaved forests	P	7	0	7	B1ab(1)			VU	VU	3	11519
250	Anagallis arvensis L.		thermophilous shrubs, broad-leaved forests, meadows, steppes, segetal, ruderal vegetation	A	14	17	31				LC	LC	16	61360		1		1
251	Anagallis foemina Mill.		segetal, steppes, gardens and orchards,meadows, screes	A	26	59	85				LC	LC	12	55770
252	Anaphalis darvasica Boriss.	SE	rocks, screes	Ch	20	10	30				LC	LC	6	53475
253	Anaphalis depauperata Boriss.	E	screes, loose sandy screes	Ch	5	0	5	B1ab(i)			EN	EN	2	4954
254	Anaphalis garanica Boriss.	E	screes, river beds	Ch	3	0	3	B1ab(i)+B2ab(ii)			EN	EN	1	2434	<500
255	Anaphalis latifolia Kinz. & Vainberg	E	rocks, screes	Ch	3	0	3	B2ab(ii)			EN	EN	2	11235	<500
256	Anaphalis roseoalba Krasch.	E	rocks, screes, loose sandy screes	Ch	41	3	44				LC	LC	9	41300
257	Anaphalis sarawschanica (C. Winkl.) B. Fedtsch.		screes	P	21	10	31				LC	LC	7	26568
258	Anaphalis scopulosa Boriss.	SE	rocks, screes	Ch	13	0	13	According to IUCN 2017			NT	LC	4	15972
259	Anaphalis subtilis Kinz. & Vainberg	E	screes, river beds	Ch	11	0	11	According to IUCN 2017			NT	NT	3	37522
260	Anaphalis tenuicaulis Boriss.	E	screes, moraines and snow-beds, river beds	P	10	0	10	B1ab(1)+C2a(i)			VU	VU	4	11654
261	Anaphalis virgata Thoms.		screes, river beds	Ch	25	1	26				LC	LC	7	54402	decline
262	Anchusa azurea Mill. [syn. Anchusa italica Retz.]		segetal, river beds	P	210	26	236				LC	LC	22	77975
263	Andrachne fedtschenkoi Koss.	E	rocks	Ch	5	7	12	According to IUCN 2017			NT	NT	4	11788
264	Andrachne pusilla Pojark.		rocks	Ch	2	0	2	B1ab(i)		VU	EN	LC	1	4054
265	Andrachne rotundifolia C.A. Mey. [syn. Andrachne virga-tenuis Nevski]		steppes, screes, rocks, ruderal vegetation	P	62	35	97				LC	LC	14	52236
266	Androsace akbaitalensis Derg.		rocks, screes, moraines and snow-beds	P	35	2	37				LC	LC	1	32568	decline
267	Androsace alaica Ovcz. & Astan.	E	rocks	P	2	0	2	B2ab(ii)			CR	CR	1	376	<10
273	Androsace amurensis Probat [syn. Androsace lactiflora Fisch. ex Duby]		juniper forests	A	1	0	1	According to IUCN 2017			RE	LC	1	3707
268	Androsace bryomorpha Lipsky	E	rocks	P	4	0	4	B1ab(i)+B2ab(ii)		VU	EN	EN	1	2697	<500
269	Androsace caduca Ovcz.	E	steppes	P	19	5	24	According to IUCN 2017			NT	NT	3	12901
270	Androsace darvasica Ovcz.	E	steppes, forbs	P	43	2	45				LC	LC	13	52919
271	Androsace dasyphylla Bunge		alpine swards, moraines and snow-beds, rocks	P	25	3	28				LC	LC	5	45352
272	Androsace fedtschenkoi Ovcz.		rocks, screes	A	12	0	12	According to IUCN 2017			NT	LC	2	36275	decline
274	Androsace lehmanniana Spreng.		steppes, alpine swards	P	5	2	7	B2ab(ii)			VU	LC	3	41914	<2000
275	Androsace maxima L.		steppes	P	11	2	13	According to IUCN 2017			NT	LC	4	41213	decline
276	Androsace pavlovskyi Ovcz.	E	alpine swards, moraines and snow-beds, rocks	P	11	1	12	According to IUCN 2017			NT	NT	3	41281
277	Androsace sericea Ovcz.		screes, steppes	P	16	7	23	According to IUCN 2017			NT	LC	4	13429
283	Anemonastrum protractum (Ulbr.) Holub [syn. Anemone protracta (Ulbr.) Juz.]		steppes, alpine meadows, juniper forests	P	54	14	68				LC	LC	10	41676							1
278	Anemone baissunensis Juz. ex Scharipova	E	thermophilous shrubs,meadows, steppes, xeric shrubs	P	37	2	39				LC	LC	6	31001							1
279	Anemone bucharica (Regel) Fin. & Gagnep.	E	thermophilous shrubs, meadows	P	49	15	64			EN	LC	LC	6	31001							1
280	Anemone eranthoides Regel	E	forbs, screes	P	9	0	9	B2ab(ii)+C2a(i)			VU	VU	6	23900	<2000						1
281	Anemone gortschakowii Kar. & Kir.		steppes	P	8	2	10	B1ab(1)+C2a(i)			VU	LC	4	15917							1
282	Anemone petiolulosa Juz.		juniper forests, alpine steppes, screes	P	11	0	11	According to IUCN 2017			NT	LC	5	14497							1
284	Anemone serawschanica Kom.	E	rocks, nitrophilous rock footings, screes	P	8	2	10	B1ab(1)+C2a(i)			VU	VU	4	14693							1
285	Anemone tschernjaewii Regel		broad-leaved forests, xeric shrubs, thermophilous shrubs	P	25	7	32				LC	LC	6	30330							1
286	Anemone verae Ovcz. & Scharipova	E	juniper forests, broad-leaved forests, xeric shrubs, forbs	P	16	5	21	According to IUCN 2017			NT	NT	3	9747							1
287	Anethum graveolens L.	A	segetal	A	50	?	50				NE	NE	2	5846		1		1
288	Angelica brevicaulis (Rupr.) B. Fedtsch.		screes, meadows, river beds	P	22	3	25				LC	LC	6	26417
289	Angelica komarovii (Schischk.) V. Tichomirov		alpine meadows, riverside forests	P	41	44	85				LC	LC	23	115128		1	1
290	Angelica ternata Regel & Schmalh.		screes, alpine swards	P	49	27	76				LC	LC	10	42404
291	Anisantha rubens (L.) Nevski [syn. Bromus rubens L.]		screes, steppes	A	1	0	1	B1ab(i,iii,iv)+B2ab(ii,iv)			CR	LC	1	3487	<10
292	Anisantha sericea (Drob.) Nevski		deserts, segetal	A	11	0	11	According to IUCN 2017			NT	LC	3	44371	decline
840	Anisantha sterilis (L.) Nevski [syn. Bromus sterilis L.]		thermophilous shrubs, steppes, river beds, ruderal vegetation	A	11	2	13	According to IUCN 2017			NT	LC	4	19994
841	Anisantha tectorum (L.) Nevski [syn. B. tectorum L.]		steppes, rocks, ruderal vegetation, xeric shrubs, juniper forests, screes, rocks	A	248	196	444				LC	LC	15	64843			1
294	Anthemis altissima L.		segetal, segetal, steppes	A	29	20	49				LC	LC	8	37542
295	Anthemis hirtella C. Winkl.		segetal, segetal, ruderal vegetation	A	8	2	10	B2ab(ii)+C2a(i)			VU	LC	4	25643	<2000
296	Anthemis ruthenica Bieb.	A	segetal, ruderal vegetation	A	1	0	1				NE	NE	0	0
297	Anthochlamys tjanschanica Iljin ex Aell.		semi-deserts, salt marshes	A	1	0	1	B1ab(i,iii,iv)+B2ab(ii,iv)			CR	LC	1	3146	<10
299	Anthriscus cerefolium (L.) Hoffm.		segetal, ruderal vegetation	A	2	0	2	B1ab(i)			EN	LC	1	3555
298	Anthriscus glacialis Lipsky		broad-leaved forests, juniper forests, forbs, alpine meadows, steppes	P	29	0	29				LC	LC	11	42620	decline
300	Antirrhinum majus L.	A	ruderal vegetation, segetal, river beds	A	50	0	50				NE	NE	2	5846							1
293	Antonina debilis (Bunge) Vved.		steppes, juniper forests, xeric shrubs, forbs	A	29	14	43				LC	LC	12	48921
301	Apera interrupta (L.) Beauv.		meadows, segetal, segetal	A	8	1	9	B2ab(ii)+C2a(i)			VU	LC	5	20410	<2000
302	Aphanopleura capillifolia (Regel & Schmalh.) Lipsky		deserts, thermophilous shrubs, forbs	A	200	67	267				LC	LC	21	74829						1
303	Aphanopleura leptoclada (Aitch. & Hemsl.) Lipsky		thermophilous shrubs, semi-deserts, steppes, segetal	A	44	3	47				LC	LC	5	27141						1
829	Aphragmus oxycarpus (Hook. f. & Thoms. ) Jafri [syn. B. oxycarpa Hook. Fil. & Thomps.]		fens and mires, pastures, alpine steppes	P	13	0	13	According to IUCN 2017			NT	LC	4	45843	decline
304	Apium greveolens L.		river beds	B	11	0	11	According to IUCN 2017			NT	LC	6	27344	decline	1		1
2132	Apium nodiflorum (L.) Lag. [syn. Helosciadium nodiflorum (L.) Koch]		river beds	P	48	8	56				LC	LC	14	53787
305	Apluda mutica L.	SE	river beds, riverside forests	P	3	0	3	B2ab(ii)			EN	NT	2	12267	<500
306	Aquilegia darwasi Korsh.	E	nitrophilous rock footings, screes, forbs	P	3	0	3	B2ab(ii)		VU	EN	EN	2	6700	<500						1
307	Aquilegia microphylla (Korsh.) Ikonn.		broad-leaved forests, springs, fens and mires	P	34	2	36				LC	LC	13	49835	decline						1
308	Aquilegia tianschanica Butk.		rocks	P	3	0	3	B2ab(ii)			EN	LC	2	6059	<500						1
309	Aquilegia vicaria Nevski	E	rocks, screes, springs, forbs	P	66	56	122				LC	LC	13	52352							1
310	Arabidopsis bactriana Ovcz. & Junussov	E	rocks	P	1	0	1	B2ab(ii)		VU	CR	CR	1	5494	<10
311	Arabidopsis korshinskyi Botsch.	E	fens and mires, segetal	A	9	2	11	According to IUCN 2017			NT	NT	4	45843
312	Arabidopsis mollissima (C.A. Mey.) N. Busch		rocks, screes	P	16	1	17				LC	LC	3	41281	decline
313	Arabidopsis ovczinnikovii Botsch.	E	alpine steppes, river beds	B	4	0	4	B2ab(ii)			EN	EN	2	8976	<500
314	Arabidopsis pumila (Steph.) N. Busch		semi-deserts, salt marshes, forbs, thermophilous shrubs	A	21	10	31				LC	LC	10	44801			1
315	Arabidopsis thaL (L.) Heynh.		broad-leaved forests, xeric shrubs, thermophilous shrubs, forbs	A	19	2	21				LC	LC	9	45039	decline		1	1
316	Arabidopsis wallichii (Hook. fil. & Thoms.) N. Busch		steppes, rocks, river beds	B	34	5	39				LC	LC	17	87847
318	Arabis fruticulosa C.A. Mey.		screes, rocks	P	12	1	13	According to IUCN 2017			NT	LC	5	22733	decline
319	Arabis kamelinii Botsch.	E	steppes, rocks	P	3	0	3	B2ab(ii)			EN	EN	1	6279	<500
320	Arabis karategina Lipsky	E	rocks	P	10	2	12	According to IUCN 2017			NT	NT	4	10617
321	Arabis kokanica Regel & Schmalh.	SE	rocks, screes, moraines and snow-beds	P	31	25	56				LC	LC	12	76139
317	Arabis recta Vill. [syn. Arabis auriculata auct., Arabis montbretiana Boiss. ]		steppes, rocks, river beds, juniper forests, xeric shrubs, broad-leaved forests, thermophilous shrubs	A	24	9	33				LC	LC	9	35307			1
322	Arabis tibetica Hook. fil. & Thoms.		rocks, moraines and snow-beds, alpine steppes	A, B	30	3	33				LC	LC	8	61238
323	Arceuthobium oxycedri (DC.) Bieb.		juniper forests	P	7	0	7	B1ab(1)			VU	LC	4	12659		1
324	Arctium leiospermum Juz. & C. Serg.		forbs, segetal, ruderal vegetation	A, P	26	16	42				LC	LC	13	53140
325	Arctium sardaimionense Rassulova & B. Sharipova	E	gardens and orchards, riverside forests	B	5	0	5	B2ab(ii)			EN	EN	4	18893	<500
326	Arctium tomentosum Mill.		steppes, gardens and orchards, segetal	B	1	4	5	B1ab(i)			EN	LC	1	3146
3013	Arctopoa tibetica (Munro ex Stapf) Probat.		fens and mires, alpine meadows, pastures	P	9	4	13	According to IUCN 2017			NT	LC	2	32944
328	Arenaria leptoclados (Reichenb.) Guss.		juniper forests, broad-leaved forests, xeric shrubs	A	12	1	13	According to IUCN 2017			NT	LC	6	26158	decline
329	Arenaria rotundifolia M. Bieb.		fens and mires, meadows, juniper forests	P	53	2	55				LC	LC	14	47410	decline
330	Arenaria serpyllifolia L.		juniper forests, steppes, segetal, segetal	A, B	59	16	75				LC	LC	15	57650			1
331	Aristida heymannii Regel [syn. Aristida adscensionis auct. ]		semi-deserts, steppes, deserts	A	13	2	15	According to IUCN 2017			NT	LC	7	27686	decline		1
335	Armoracia rusticana Gaertn., C.A. Mey. & Scherb.	A	gardens and orchards, ruderal vegetation	P	50	15	65				NE	NE	1	4054		1		1
336	Arnebia coerulea Schipcz.		thermophilous shrubs, loose sandy screes, steppes	A	20	13	33				LC	LC	16	66353
337	Arnebia decumbens (Vent.) Coss. & Kral.		semi-deserts, steppes, thermophilous shrubs	A	21	3	24	According to IUCN 2017			NT	LC	4	17811
338	Arnebia guttata Bunge		steppes, alpine steppes, juniper forests	B, P	11	2	13	According to IUCN 2017			NT	LC	5	18229
339	Arnebia obovata Bunge	SE	steppes, segetal, semi-deserts	P	62	10	72				LC	LC	7	51815
340	Arnebia tibetana Kurz		loose sandy screes, screes, alpine steppes, river beds	P	19	6	25				LC	LC	6	49811
341	Arnebia transcaspica M. Pop.		thermophilous shrubs, loose sandy screes, steppes	A	18	0	18				LC	LC	6	27913	decline
342	Artemisia absinthium L.		xeric shrubs, steppes, ruderal vegetation, forbs, thermophilous shrubs	P	36	8	44				LC	LC	13	59869		1	1	1
343	Artemisia annua L.		segetal, ruderal vegetation, gardens and orchards	A	41	22	63				LC	LC	7	35756							1
344	Artemisia aschurbajewii C. Winkl.		alpine steppes, alpine meadows	P	6	0	6	B1ab(1)			VU	LC	2	6655			1
345	Artemisia baldshuanica Krasch. & Zapr.	SE	steppes	Ch	78	4	82				LC	LC	10	43922
346	Artemisia czukavinae Filat.	E	steppes, screes, river beds, rocks	Ch	36	2	38				LC	LC	7	31200
347	Artemisia dracunculus L.		forbs, pastures,meadows, river beds	P	75	31	106				LC	LC	10	68943		1	1	1
348	Artemisia eremophila Krasch. & Butk. ex Poljak.	E	steppes, semi-deserts, river beds	Ch	16	0	16	According to IUCN 2017			NT	NT	4	15158			1
349	Artemisia fedtschenkoana Krasch.		alpine steppes	Ch	1	0	1	B2ab(ii)			CR	LC	2	32944	<10
350	Artemisia ferganensis Krasch. ex Poljak.	SE	steppes, river beds	Ch	56	30	86				LC	LC	15	60122			1
351	Artemisia glanduligera Krasch. ex Poljak.	SE	steppes	Ch	23	0	23				LC	LC	6	31442			1
352	Artemisia glaucina Krasch. ex Poljak.	SE	alpine steppes	Ch	61	0	61				LC	LC	9	62781			1
353	Artemisia hedinii Ostenf.		alpine steppes	A	2	0	2	B2ab(ii)			VU	LC	1	32568	<2000
354	Artemisia juncea Kar. & Kir.		alpine semi-deserts, alpine steppes, river beds	Ch	14	0	14	According to IUCN 2017			NT	LC	5	21492	decline				1
355	Artemisia kochiiformis Krasch. & Lincz. ex Poljak.	SE	steppes	Ch	30	8	38				LC	LC	6	30800
356	Artemisia korovinii Poljak.		alpine steppes, river beds	Ch	13	0	13	According to IUCN 2017			NT	LC	6	48225	decline		1
357	Artemisia korshinskyi Krasch. ex Poljak.	SE	alpine steppes	Ch	72	12	84				LC	LC	12	70798			1
358	Artemisia kuschakewiczii C. Winkl.	E	alpine steppes, alpine semi-deserts	P	4	2	6	B2ab(ii)			VU	VU	1	32568	<2000
359	Artemisia lehmanniana Bunge	SE	alpine steppes, alpine semi-deserts	Ch	48	12	60				LC	LC	13	82785			1
360	Artemisia leucodes Schrenk.		steppes	A, B	3	0	3	B1ab(1)			VU	LC	1	2000
361	Artemisia leucotricha Krasch. ex Ladygina	SE	alpine steppes	Ch	20	7	27				LC	LC	4	43538			1
362	Artemisia lipskyi Poljak.	E	steppes	P	3	1	4	B2ab(ii)			EN	EN	2	9262	<500
363	Artemisia macrocephala Jacq. ex Bess.		alpine semi-deserts, salt marshes	A	20	5	25				LC	LC	5	50729			1			1
364	Artemisia maracandica Bunge	SE	steppes, river beds	Ch	16	2	18				LC	LC	7	23535
365	Artemisia mogoltavica Poljak.	SE	salt marshes, steppes, river beds	Ch	16	0	16	According to IUCN 2017		CR	NT	LC	7	18444
366	Artemisia namanganica Poljak.	SE	salt marshes, steppes	Ch	38	2	40				LC	LC	6	21743
367	Artemisia pamirica C. Winkl.		alpine steppes, screes, alpine semi-deserts	P	27	15	42				LC	LC	4	46574
368	Artemisia persica Boiss.		steppes, xeric shrubs, forbs	Ch	109	216	325				LC	LC	19	103653		1	1
369	Artemisia pewzowii C. Winkl.		alpine steppes	A, B	12	0	12	According to IUCN 2017			NT	LC	6	51512	decline
370	Artemisia porrecta Krasch. ex Poljak.	SE	steppes, river beds	Ch	62	41	103				LC	LC	18	69704			1
371	Artemisia prasina Krasch. ex Poljak.	E	steppes, thermophilous shrubs	Ch	69	3	72				LC	LC	9	38733			1
372	Artemisia prolixa Krasch. ex Poljak.	SE	steppes	Ch	66	0	66				LC	LC	8	24418
373	Artemisia rhodantha Rupr.		alpine steppes, alpine semi-deserts	Ch	17	8	25				LC	LC	2	38847			1
374	Artemisia rupestris L.		alpine steppes, alpine semi-deserts	P	7	0	7	B2ab(ii)			VU	LC	3	44140	<2000
375	Artemisia rutifolia Steph. ex Spreng.		rocks, screes	Ch	137	88	225				LC	LC	17	89887
376	Artemisia santolinifolia Turcz. ex Bess.		steppes, xeric shrubs	Ch	60	22	82				LC	LC	10	70583
377	Artemisia scoparia Waldst. & Kit.		segetal, steppes, screes	A, B	94	4	98				LC	LC	20	83790			1
378	Artemisia scotina Nevski	SE	steppes, thermophilous shrubs, semi-deserts	Ch	60	0	60				LC	LC	10	45261			1
379	Artemisia serotina Bunge	SE	steppes, segetal	P	4	0	4	B2ab(ii)			EN	NT	3	10458	<500		1
380	Artemisia sieversiana Willd.		alpine steppes, segetal	B	23	3	26				LC	LC	6	27260
381	Artemisia skorniakowii C. Winkl.		alpine steppes, alpine semi-deserts	Ch	22	11	33				LC	LC	2	38847			1
382	Artemisia sogdiana Bunge	E	steppes, river beds	Ch	5	0	5	B2ab(ii)			EN	EN	1	5060	<500		1
383	Artemisia stenocephala Krasch. ex Poljak.	SE	steppes, segetal, river beds	Ch	53	4	57				LC	LC	9	37970			1
384	Artemisia tecti-mundi Podlech		alpine steppes	Ch	2	0	2	B2ab(ii)			EN	LC	2	8713	<500
385	Artemisia tenuisecta Nevski	SE	alpine steppes	Ch	25	15	40				LC	LC	11	48902			1
386	Artemisia tournefortiana Reichenb.		river beds, segetal, riverside forests	A, B	16	0	16				LC	LC	11	54884	decline
387	Artemisia turanica Krasch.		steppes	Ch	22	1	23				LC	LC	4	26891	decline		1
388	Artemisia vachanica Krasch. ex Poljak.	SE	steppes, salt shrubs, river beds	Ch	42	0	42				LC	LC	6	25622
389	Artemisia viridis Willd.		alpine steppes, alpine semi-deserts	P	9	0	9	B2ab(ii)+C2a(i)			VU	LC	2	38847	<2000
390	Artemisia vulgaris L.		segetal, gardens and orchards, ruderal vegetation	P	37	19	56				LC	LC	15	60306		1		1
391	Arthraxon langsdorffii (Trin.) Roshev.		segetal, springs, river beds	A	2	0	2	B2ab(ii)			EN	LC	3	12736	<500
392	Arum korolkowii Regel		broad-leaved forests, broad-leaved forests	P	44	20	64				LC	LC	15	60579		1
393	Arundo donax L.		xeric shrubs, river beds	P	11	6	17			VU	LC	LC	5	25507						1
394	Asparagus brachyphyllus Turcz.		river beds, riverside forests	P	16	0	16	According to IUCN 2017			NT	LC	2	13376		1	1
398	Asparagus breslerianus Schult. & Schult. fil. [syn. A. komarovianus Vved.]	E	forbs	P	1	0	1	B1ab(i,iii,iv)+B2ab(ii,iv)			CR	CR	1	1792	<10
395	Asparagus bucharicus Iljin	E	broad-leaved forests, broad-leaved forests, xeric shrubs	P	39	3	42				LC	LC	6	24708
396	Asparagus ferganensis Vved.	E	salt marshes, deserts	P	4	0	4	B2ab(ii)			EN	EN	1	5060	<500
399	Asparagus ferganensis Vved. [syn. A. monoclados Vved.]	E	salt marshes, steppes	P	1	0	1	B2ab(ii)			CR	CR	1	3707	<10
397	Asparagus gypsaceus Vved.		steppes, thermophilous shrubs	P	26	0	26				LC	LC	4	24637	decline
400	Asparagus neglectus Kar. & Kir.		broad-leaved forests, broad-leaved forests	P	7	6	13	According to IUCN 2017			NT	LC	3	15204
401	Asparagus officinalis L.	A	segetal	P	1	1	2				NE	NE	1	1792		1	1	1			1
402	Asparagus persicus Baker		steppes,meadows, pastures	P	71	8	79				LC	LC	12	50271			1
847	Asperuginoides axillaris (Boiss. et Hohen.) Rauschert [syn. Buchingera axillaris Boiss. et Hohen.]		broad-leaved forests, broad-leaved forests, river beds	A	19	5	24				LC	LC	9	30749
403	Asperugo procumbens L.		thermophilous shrubs, xeric shrubs, meadows, pastures, ruderal vegetation	A	250	48	298				LC	LC	26	123818
404	Asperula albiflora M. Pop.		rocks	Ch	40	39	79	According to IUCN 2017			NT	LC	4	15405
406	Asperula czukavinae Pachom. & Karim.	E	rocks	Ch	4	7	11	According to IUCN 2017			NT	NT	3	9996
407	Asperula fedtschenkoi Ovcz. & Tscherneva	E	rocks, screes, steppes	Ch	12	8	20				LC	LC	5	20730
408	Asperula ferganica Pobed.	E	forbs, steppes	P	9	0	9	B2ab(ii)+C2a(i)			VU	VU	6	30143	<2000
409	Asperula glabrata Tscherneva	E	rocks	Ch	2	0	2	B2ab(ii)			EN	EN	2	9099	<500
410	Asperula gypsacea Pachom.	E	rocks	Ch	3	0	3	B2ab(ii)			EN	EN	2	12370	<500
412	Asperula insoluta Pachom.	E	rocks	Ch	1	0	1	B2ab(ii)			CR	CR	1	3969	<10
413	Asperula karategini Pachom. & Karim	E	steppes, meadows	Ch	1	0	1	B2ab(ii)			CR	CR	1	3969	<10
414	Asperula kirghisorum Filat.		forbs, screes, steppes	P	20	0	20				LC	LC	7	28801	decline
415	Asperula laevis Schischk.	E	rocks, screes	Ch	28	9	37				LC	LC	9	43073
416	Asperula oppositifolia Regel & Schmalh.		rocks	Ch	24	4	28				LC	LC	11	42943
417	Asperula pamirica Pobed.	E	screes, alpine steppes	Ch	38	2	40				LC	LC	11	78258
418	Asperula pauciflora Tscherneva	E	rocks	Ch	4	12	16	According to IUCN 2017			NT	NT	2	5397
419	Asperula pugionifolia Tscherneva	E	rocks	Ch	3	0	3	B2ab(ii)			EN	EN	1	5494	<500
420	Asperula scabrella Tscherneva	E	rocks	Ch	3	11	14	According to IUCN 2017			NT	NT	3	12901
421	Asperula setosa Jaub. & Spach		steppes, screes, xeric shrubs, forbs, juniper forests	A	35	18	53				LC	LC	15	62744
422	Asperula strishovae Pachom. & Karim.	E	screes, steppes	Ch	9	2	11	According to IUCN 2017			NT	NT	2	10787
425	Asplenium haussknechtii Godet & Reut. [syn. Asplenium samarkandense Koss.]	E	rocks	P	2	0	2	B2ab(ii)			EN	EN	2	5397	<500
423	Asplenium pseudofontanum C. Koss.		rocks	P	1	0	1	B2ab(ii)		EN	CR	LC	1	3605	<10
424	Asplenium ruta-muraria L.		rocks	P	5	20	25	According to IUCN 2017			NT	LC	3	12901	increase	1
426	Asplenium trichomanes L.		rocks	P	1	4	5	According to IUCN 2017			NT	LC	2	2500	increase	1
427	Asplenium viride Huds.		rocks	P	4	2	6	B1ab(1)			VU	LC	3	12901
428	Aster salignus Willd.	A	ruderal vegetation	P	50	0	50				NE	NE	18	67352
429	Aster serpentimontanus Tamamsch.		fens and mires, alpine meadows	P	8	2	10	B2ab(ii)+C2a(i)			VU	LC	2	37861	<2000
1477	Asthenatherum forsskalii (Vahl) Nevski		deserts	P	3	0	3	B2ab(ii)			EN	LC	1	8316	<500
430	Astomaea galiocarpa (Korov.) M. Pimen. & Kljuykov	E	broad-leaved forests, forbs, meadows	P	7	0	7	B1ab(1)			VU	VU	3	6563
4002	Astracantha alexeenkoana (B. Fedtsch. & Ivanova) Podlech [syn. Tragacantha alexeenkoana (B. Fedtsch. et Ivanova) Boriss.]	E	screes	N	2	0	2	B1ab(i)+B2ac(ii)		VU	CR	CR	1	2138	<10
4003	Astracantha asaphes (Bunge) Podlech [syn. Tragacantha asaphes (Bunge) Boriss.]	E	steppes	N	8	0	8	B1ab(1)+C2a(i)			VU	VU	2	8206
4004	Astracantha bactriana (Fisch.) Podlech [syn. Tragacantha bactriana (Fisch.) Kuntze]	SE	steppes	N	31	5	36	According to IUCN 2017			NT	LC	4	14845
4005	Astracantha chionocalyx (Nevski) Czer. [syn. Tragacantha chionocalyx Nevski]	E	steppes, screes	N	14	1	15	According to IUCN 2017			NT	NT	6	31069
4006	Astracantha chodsha-bakirganica (B. Kom.) Czer. [syn. Tragacantha chodsha-bakirganica (B. Kom.) Rassul.]	E	screes	N	2	3	5	B2ab(ii)			EN	EN	2	5544	<500
4007	Astracantha devia (Boriss.) Czer. [syn. Tragacantha devia (Boriis.) Boriss.]	E	steppes	N	7	0	7	B2ab(ii)			VU	VU	4	24637	<2000
4008	Astracantha dissecta (B. Fedtsch. & Ivanova) Podlech [syn. Tragacantha dissecta (B. Fedtsch. et Ivanova) Boriss.]	E	rocks, screes	N	6	0	6	B1ab(1)			VU	VU	3	16321
4009	Astracantha dolona (Rassulova & Scharipova) Czer. [syn. Tragacantha dolona Rassul. et B. Scharipova]		steppes	N	1	0	1	B2ab(ii)		VU	CR	LC	1	3146	<10
4010	Astracantha hilariae (Boriss.) Czer. [syn. Tragacantha hilariae Boriss.]	E	screes	N	6	0	6	B1ab(1)			VU	VU	2	4835
4011	Astracantha kuramensis (Boriss.) Czer. [syn. Tragacantha kuramensis Boriss.]	E	juniper forests	N	1	0	1	According to IUCN 2017			EX	EX	1	3146	<10
4012	Astracantha lasiostyla (Fisch.) Podlech [syn. Tragacantha lasiostyla (Fisch.) Kuntze]	E	screes, steppes	N	5	0	5	B2ab(ii)			EN	EN	4	14845	<500
4013	Astracantha macrantha (Boriss.) Podlech [syn. Tragacantha macrantha Boriss.]	E	screes, juniper forests	N	8	0	8	B1ab(1)+C2a(i)			VU	VU	2	9346
4014	Astracantha prominens (Boriss.) Podlech [syn. Tragacantha prominens Boriss.]	E	xeric shrubs, forbs, juniper forests, steppes	N	2	0	2	B2ab(ii)			EN	EN	2	6473	<500
4015	Astracantha pterocephala (Bunge) Podlech [syn. Tragacantha pterocephala (Bunge) Boriss.]	E	screes, river beds, rocks	N	46	6	52				LC	LC	7	24110
4016	Astracantha pycnantha (Boriss.) Podlech [syn. Tragacantha pycnantha Boriss.]	E	screes	N	14	0	14	According to IUCN 2017			NT	NT	3	15144
4017	Astracantha rubens (B. Fedtsch. & Ivanova) Podlech [syn. Tragacantha rubens (B. Fedtsch. et Ivanova) Boriss.]	E	screes	N	3	1	4	B2ab(ii)			EN	EN	1	5494	<500
4018	Astracantha tenuispina (Boriss.) Czer. [syn. Tragacantha tenuispina Boriss.]	E	steppes, screes, river beds	N	4	0	4	B2ab(ii)			EN	EN	2	7998	<500
4019	Astracantha transoxana (Fisch.) Podlech [syn. Tragacantha transoxana (Fisch.) Kuntze]	E	screes	N	2	0	2	B2ab(ii)			EN	EN	1	5741	<500
431	Astragalus abramovii Gontsch.		fens and mires	Ch	25	1	26				LC	LC	2	38847	decline
432	Astragalus acanthocarpus Boriss.	E	alpine steppes, screes	N	12	0	12	According to IUCN 2017			NT	NT	4	13667
433	Astragalus acormosus Basil.	E	broad-leaved forests, xeric shrubs, forbs	P	11	1	12	According to IUCN 2017			NT	NT	2	7574							1
434	Astragalus adpressepilosus Gontsch.		juniper forests, xeric shrubs, forbs, broad-leaved forests	P	68	3	71				LC	LC	13	80103
435	Astragalus aflatunensis B. Fedtsch.	SE	alpine steppes	P	2	0	2	B2ab(ii)			CR	NT	1	376	<10
437	Astragalus aksuensis Bunge		forbs, xeric shrubs, juniper forests, steppes	P	33	2	35				LC	LC	11	73090	decline		1
438	Astragalus aktauensis Gontsch.		thermophilous shrubs, xeric shrubs, steppes, juniper forests	P	6	0	6	B1ab(1)			VU	LC	2	12370
439	Astragalus aktauensis subsp. chodshamastonicus Rassulova	E	forbs	P	2	0	2	B1ab(i)+B2ab(ii)			EN	EN	1	2257	<500
440	Astragalus alaicus Freyn		steppes	P	37	2	39				LC	LC	9	68499	decline
441	Astragalus albertoregelia C. Winkl. & B. Fedtsch.	E	steppes, thermophilous shrubs, xeric shrubs	P	30	4	34				LC	LC	5	26947
442	Astragalus alexeenkoi Gontsch.	E	steppes, loose sandy screes	P	8	1	9	B1ab(1)+C2a(i)			VU	VU	3	14470
443	Astragalus alitschuri B. Fedtsch.		alpine semi-deserts, alpine steppes, moraines and snow-beds	P	33	2	35				LC	LC	3	41281	decline		1
444	Astragalus alopecias Pall.		steppes, segetal	P	42	6	48				LC	LC	7	26110
445	Astragalus alpinus L.		moraines and snow-beds, moraines and snow-beds	P	8	0	8	B2ab(ii)+C2a(i)			VU	LC	5	47959	<2000		1
446	Astragalus ammophilus Kar. & Kir.		semi-deserts	A	10	1	11	According to IUCN 2017			NT	LC	5	21401			1
447	Astragalus antoninae Grig.	E	alpine semi-deserts, alpine steppes	Ch	7	0	7	B1ab(1)			VU	VU	2	8713
448	Astragalus aphanassjievii Gontsch.	E	steppes, juniper forests	P	11	2	13	According to IUCN 2017			NT	NT	4	16608
449	Astragalus apiculatus Gontsch.	E	xeric shrubs, forbs	P	16	0	16	According to IUCN 2017			NT	NT	4	10294
450	Astragalus artemisiiformis Rassulova	E	steppes	Ch	2	0	2	B1ab(i)		VU	EN	EN	1	3555
451	Astragalus aschuturi B. Fedtsch.	SE	screes	P	2	0	2	B1ab(i)			EN	NT	1	3707
452	Astragalus atraphaxifolius Rassulova	E	screes, loose sandy screes	Ch	5	0	5	B1ab(i)+B2ab(ii)			EN	EN	1	2504	<500
453	Astragalus auratus Gontsch.	E	screes	P	1	0	1	B1ab(i)+B2ab(ii,iv)			CR	CR	1	650	<10
454	Astragalus austrodarvasicus Rassul.	E	xeric shrubs	P	1	0	1	According to IUCN 2017			EX	EX	1	870	<10
455	Astragalus babatagi M. Pop.		steppes, thermophilous shrubs, xeric shrubs	Ch	68	8	76				LC	LC	8	37060
456	Astragalus babatagi M. Pop. subsp. indurescens Rassulova	E	forbs	Ch	1	0	1	B2ab(ii)			CR	CR	1	8780	<10
457	Astragalus badachschanicus Boriss.		river beds	P	5	1	6	B1ab(1)		VU	VU	LC	1	2434	<2000
458	Astragalus baissunensis Lipsky	SE	xeric shrubs, thermophilous shrubs, segetal, meadows, steppes, forbs, broad-leaved forests	P	3	1	4	B1ab(i)			EN	NT	1	4054
459	Astragalus bakaliensis Bunge		steppes, segetal	A	12	0	12	According to IUCN 2017			NT	LC	7	26810	decline
460	Astragalus baldschuanicus M. Pop.	E	steppes, thermophilous shrubs, xeric shrubs	Ch	58	5	63				LC	LC	8	38866
461	Astragalus barrowianus Aitch. & Baker		steppes, thermophilous shrubs	P	6	0	6	B1ab(1)			VU	LC	3	16321
462	Astragalus beketowi (Krasn.) B.Fedtsch.		screes	P	27	2	29				LC	LC	4	40494	decline
463	Astragalus bibracteatus Ovcz. & Rassulova	E	screes	Ch	8	0	8	B1ab(1)+C2a(i)			VU	VU	1	5741
464	Astragalus bischkendicus Gontsch.	E	steppes, thermophilous shrubs	Ch	9	0	9	B1ab(1)+C2a(i)			VU	VU	2	12370
465	Astragalus bogensis Rassulova	E	screes	P	1	0	1	B1ab(i)+B2ab(ii,iv)			CR	CR	1	870	<10
466	Astragalus bor-bulakensis Rassulova	E	thermophilous shrubs	P	2	0	2	B1ab(i)			EN	EN	1	3487
467	Astragalus bornmuellerianus B. Fedtsch.	E	steppes, screes, loose sandy screes	Ch	62	3	65				LC	LC	8	30834
468	Astragalus bossuensis M. Pop.	SE	thermophilous shrubs, xeric shrubs, juniper forests, steppes	Ch	7	0	7	B1ab(1)			VU	LC	3	8690
469	Astragalus botschantzevii R. Kam. & Rassulova	E	steppes, river beds	P	4	1	5	B2ab(ii)			EN	EN	3	17966	<500
470	Astragalus brachyrachis M. Pop.	E	steppes	P	5	0	5	B2ab(ii)			EN	EN	2	5710	<500
471	Astragalus breviscapus B.Fedtsch.		alpine steppes, screes	P	12	2	14	According to IUCN 2017			NT	LC	1	2500			1
472	Astragalus bucharicus Regel	E	steppes, thermophilous shrubs	P	9	1	10	B1ab(1)+C2a(i)			VU	VU	2	12370
473	Astragalus caespitosulus Gontsch.	E	alpine steppes	P	1	0	1	B1ab(i,iii,iv)+B2ab(ii,iv)			CR	CR	1	3555	<10
475	Astragalus camptoceras Bunge		steppes, thermophilous shrubs, forbs	A	5	0	5	B2ab(ii)			EN	LC	3	13318	<500
474	Astragalus campylorrhynchus Fisch. & C.A.Mey.		steppes, semi-deserts, segetal, river beds	A	79	31	110				LC	LC	13	50053			1
476	Astragalus campylotrichus Bunge		steppes, segetal, thermophilous shrubs	A	50	21	71				LC	LC	12	49580			1
477	Astragalus canoflavus M. Pop.		salt marshes, semi-deserts	P	2	3	5	According to IUCN 2017			NT	LC	1	8316	increase
478	Astragalus caulescens (Gontsch.) Abduss.	E	alpine steppes, screes	P	6	0	6	B1ab(1)			VU	VU	3	10625
479	Astragalus cernuiflorus Gontsch.	SE	juniper forests, alpine steppes, alpine meadows	P	6	0	6	B1ab(1)			VU	LC	2	9448
481	Astragalus chadjanensis Franch.	E	fens and mires, moraines and snow-beds	P	26	0	26				LC	LC	1	32568
480	Astragalus charguschanus Freyn		alpine semi-deserts, screes	P	64	0	64				LC	LC	6	53594	decline		1
482	Astragalus chingoanus R. Kam.	E	steppes, broad-leaved forests, juniper forests, forbs	Ch	25	0	25	According to IUCN 2017			NT	NT	4	13914
483	Astragalus chionanthus M. Pop.	SE	steppes, loose sandy screes	Ch	63	2	65				LC	LC	13	43626
484	Astragalus chiwensis Bunge		salt marshes	P	4	0	4	B2ab(ii)			EN	LC	2	11803	<500
485	Astragalus chodshamastonicus Pachom.	E	thermophilous shrubs	Ch	2	0	2	B2ab(ii)			EN	EN	1	8780	<500
486	Astragalus chodshenticus B. Fedtsch.	E	semi-deserts, salt marshes, salt shrubs	N	7	0	7	B1ab(1)			VU	VU	1	5060
487	Astragalus chomutowii B. Fedtsch.		alpine semi-deserts, alpine steppes	P	14	9	23				LC	LC	1	32568			1
489	Astragalus coluteocarpus Boiss.		thermophilous shrubs, xeric shrubs, juniper forests, steppes	P	24	2	26				LC	LC	7	23123	decline
490	Astragalus commixtus Bunge		steppes, semi-deserts, xeric shrubs	A	74	4	78				LC	LC	15	63214			1
3668	Astragalus compositus Pavl. [syn. Sewerzowia composita (Pavl.) Rassul.]	E	steppes, screes	A	3	1	4	B2ab(ii)			EN	EN	2	5544	<500
491	Astragalus contortuplicatus L.		segetal, riverside forests, river beds	A	3	0	3	B2ab(ii)			EN	LC	2	13376	<500		1
492	Astragalus corrugatus Bertol.		salt marshes	A	1	0	1	B2ab(ii)			CR	LC	1	8316	<10	1
493	Astragalus corydalinus Bunge	SE	steppes, thermophilous shrubs, xeric shrubs, forbs	P	88	4	92				LC	LC	10	41688			1				1
494	Astragalus cottonianus Aitch. & Baker		thermophilous shrubs, steppes	P	24	0	24	According to IUCN 2017			NT	LC	3	15857
495	Astragalus cyrtobasis Bunge ex Boiss.	SE	screes	P	12	0	12	According to IUCN 2017			NT	LC	4	12397
496	Astragalus cysticarpus Boriss.	E	forbs	P	7	1	8	B1ab(1)			VU	VU	3	11233
497	Astragalus czapdarinus Ovcz. & Rassulova	E	river beds, riverside forests	P	2	0	2	B1ab(i)			EN	EN	1	3605
498	Astragalus czilduchtaroni R. Kam.	E	river beds	P	3	0	3	B2ab(ii)			EN	EN	1	5494	<500
499	Astragalus darwasicus Basil.	E	screes	P	1	0	1	B1ab(i,iii,iv)+B2ab(ii,iv)		CR	CR	CR	1	2138	<10
500	Astragalus degilmonus Rassulova	E	screes	P	1	0	1	B2ab(ii)			CR	CR	1	5293	<10
501	Astragalus dendroides Kar. & Kir.		steppes, xeric shrubs, juniper forests	N	22	0	22				LC	LC	7	26747	decline
502	Astragalus densus M. Pop.	E	steppes, thermophilous shrubs	Ch	2	1	3	B2ab(ii)			EN	EN	1	8316	<500
503	Astragalus dianthus Bunge	SE	steppes	Ch	1	0	1	B2ab(ii)			CR	VU	1	3605	<10
504	Astragalus dictamnoides Gontsch.		juniper forests	P	5	0	5	B2ab(ii)			EN	LC	2	9448	<500
505	Astragalus dignus Boriss.		alpine steppes, screes	P	46	6	52				LC	LC	8	66049
1518	Astragalus dipelta Bunge [syn. Didymopelta turkestanica (Regel et Schmalh.) Regel et Schmalh.]		steppes, thermophilous shrubs, segetal	A	84	28	112				LC	LC	15	60154
506	Astragalus discessiflorus Gontsch.	E	thermophilous shrubs, xeric shrubs	P	1	0	1	According to IUCN 2017			EX	EX	1	8780
507	Astragalus distentus Boriss.	E	screes, xeric shrubs, rocks, thermophilous shrubs	P	7	0	7	B1ab(1)			VU	VU	2	9650
508	Astragalus djilgensis Franch.	E	screes	P	14	2	16	According to IUCN 2017			NT	NT	2	37861			1
695	Astragalus djilgensis Franch. [syn. Astragalus tranzschelii Boriss.]	E	alpine semi-deserts, moraines and snow-beds	P	14	0	14	According to IUCN 2017			NT	NT	3	43355
509	Astragalus dolichocarpus M. Pop.	SE	screes	Ch	5	1	6	B1ab(1)			VU	LC	3	9104
510	Astragalus dolichopodus Freyn	E	screes	P	4	0	4	B2ab(ii)			VU	VU	3	41281	<2000		1
511	Astragalus dsharfi B. Fedtsch.	E	forbs, broad-leaved forests, river beds	Ch	14	2	16	According to IUCN 2017			NT	NT	4	11199
512	Astragalus ephemeretorum Gontsch.		steppes, thermophilous shrubs, xeric shrubs, juniper forests, forbs	P	76	0	76				LC	LC	7	33573	decline
513	Astragalus ephemeretorum Gontsch. subsp. bilobulatus Rassulova	E	steppes, thermophilous shrubs	P	11	0	11	According to IUCN 2017			NT	NT	4	24637
514	Astragalus eupeplus Barneby	E	thermophilous shrubs, steppes, xeric shrubs, segetal	P	11	4	15	According to IUCN 2017			NT	NT	3	18243
515	Astragalus exasperatus Basil.	E	forbs, steppes, xeric shrubs	P	9	1	10	B1ab(1)+C2a(i)			VU	VU	4	10236
516	Astragalus excedens M. Pop. & Kult.		forbs, salt shrubs, salt marshes	N	10	0	10	B1ab(1)+C2a(i)			VU	LC	1	8316
517	Astragalus eximius Bunge	SE	thermophilous shrubs, juniper forests, broad-leaved forests	P	34	0	34				LC	LC	6	21773
518	Astragalus falcigerus M. Pop.		screes	Ch	1	0	1	B1ab(i)+B2ab(ii,iv)			CR	LC	1	10	<10
519	Astragalus farctissimus Lipsky	E	juniper forests	P	1	0	1	According to IUCN 2017			EX	EX	1	1792	<10
520	Astragalus fedtschenkoanus Lipsky	SE	rocks	Ch	9	1	10	B1ab(1)+C2a(i)			VU	NT	2	1134	<500						1
521	Astragalus ferganensis (M. Pop.) B. Fedtsch. ex A. Korol.		steppes, semi-deserts	P	27	2	29	According to IUCN 2017			NT	LC	5	15642
522	Astragalus filicaulis Fisch. & C.A.Mey. ex. Kar. & Kir.		steppes	A	18	22	40				LC	LC	8	41148			1
523	Astragalus flavidus M. Pop.	E	steppes	P	2	0	2	B2ab(ii)			EN	EN	2	12370	<500
524	Astragalus flexus Fisch.		semi-deserts	P	4	0	4	B2ab(ii)			EN	LC	1	8316	<500		1
525	Astragalus floccosifolius Sumn.		forbs, steppes	P	34	0	34	According to IUCN 2017			NT	LC	5	19113
526	Astragalus gardanikaphtharicus Rassulova	E	forbs, steppes	P	5	0	5	B2ab(ii)			EN	EN	3	13044	<500
527	Astragalus glabrescens Gontsch.	E	steppes, thermophilous shrubs, juniper forests, broad-leaved forests	P	58	4	62				LC	LC	7	33573
528	Astragalus globiceps Bunge		steppes, xeric shrubs, thermophilous shrubs, juniper forests	P	15	2	17				LC	LC	6	28297	decline
529	Astragalus gracilipes Benth. ex Bunge		screes, loose sandy screes	A	4	0	4	B2ab(ii)			VU	LC	2	35002	<2000
530	Astragalus harpilobus Kar. & Kir.		salt marshes	A	7	2	9	B2ab(ii)			VU	LC	4	22801	<2000		1
531	Astragalus harpocarpus Meff.		thermophilous shrubs, forbs	P	46	3	49	According to IUCN 2017			NT	LC	3	13704
533	Astragalus heterodontus Boriss.		fens and mires, moraines and snow-beds	Ch	45	4	49				LC	LC	1	32568
532	Astragalus heterotrichus Gontsch.	E	thermophilous shrubs, broad-leaved forests, forbs	P	43	2	45				LC	LC	9	41198
534	Astragalus hissaricus Lipsky	E	steppes, xeric shrubs, juniper forests, thermophilous shrubs	P	67	2	69				LC	LC	8	40331			1
535	Astragalus ikonnikovii Podlech	E	alpine meadows	P	1	0	1	B2ab(ii)			CR	CR	1	6279	<10
536	Astragalus indurescens Gontsch.	E	screes	Ch	3	0	3	B2ab(ii)			EN	EN	2	5397	<500
537	Astragalus innominatus Boriss.	E	alpine semi-deserts, screes	P	2	0	2	B2ab(ii)			VU	VU	1	32568	<2000		1
538	Astragalus insignis Gontsch.	E	thermophilous shrubs, forbs	Ch	2	0	2	B2ab(ii)		CR	EN	EN	2	9650	<500
539	Astragalus intarrensis Franch.	E	xeric shrubs, juniper forests, steppes	P	62	3	65	According to IUCN 2017			NT	NT	5	15495
540	Astragalus irinae B. Fedtsch.	E	forbs, steppes, meadows	P	7	1	8	B1ab(1)			VU	VU	1	3555
543	Astragalus isfahanicus Boiss. 4		steppes, segetal	P	1	0	1	B2ab(ii)			CR	LC	1	5741	<10
541	Astragalus ishkamishensis Podlech		steppes, forbs	P	5	0	5	B2ab(ii)			EN	LC	3	16321	<500
544	Astragalus iskanderi Lipsky	E	forbs, steppes, xeric shrubs, juniper forests	N	17	2	19	According to IUCN 2017			NT	NT	4	19332
545	Astragalus jagnobicus Lipsky		steppes, forbs, juniper forests, segetal, fens and mires	Ch	49	3	52				LC	LC	13	80135
546	Astragalus junussovii Rassulova	E	screes, steppes	Ch	3	1	4	B2ab(ii)			EN	EN	2	12749	<500
547	Astragalus kabadianus Lipsky	E	steppes, thermophilous shrubs, xeric shrubs	N	59	15	74				LC	LC	7	33031
488	Astragalus kabadianus Lipsky [syn. A. cisdarvasicus Gontsch.]		steppes, thermophilous shrubs, broad-leaved forests	Ch	26	2	28				LC	LC	7	32048	decline
548	Astragalus karategini Gontsch.	E	forbs, steppes	Ch	14	2	16				LC	LC	5	24406
549	Astragalus kaschkadarjensis Gontsch.	E	alpine meadows	P	3	0	3	B2ab(ii)			EN	EN	2	7085	<500
550	Astragalus koikitaensis Rassulova	E	rocks	Ch	1	0	1	B2ab(ii)			CR	CR	1	8316	<10
551	Astragalus kokandensis Bunge		alpine steppes	P	17	1	18				LC	LC	7	21554	decline
552	Astragalus komarovii Lipsky	E	thermophilous shrubs	Ch	2	0	2	B2ab(ii)			EN	EN	1	8780	<500
553	Astragalus korolkowii Bunge		steppes, thermophilous shrubs, xeric shrubs	Ch	8	5	13	According to IUCN 2017			NT	LC	3	11138
554	Astragalus korovinianus Barneby		steppes, thermophilous shrubs	P	26	4	30				LC	LC	5	28192			1
555	Astragalus krauseanus Regel	E	screes	P	3	10	13	According to IUCN 2017			NT	NT	1	3146
556	Astragalus kschtutensis Rassulova	E	alpine steppes	P	4	1	5	B2ab(ii)			EN	EN	2	5397	<500
557	Astragalus kudrjaschovii A. Korol.	E	steppes	Ch	13	0	13	According to IUCN 2017			NT	NT	3	21150							1
542	Astragalus kudrjaschovii A. Korol. [syn. Astragalus ischnocarpus Gontsch.]	E	screes, loose sandy screes	Ch	5	0	5	B2ab(ii)			EN	EN	2	17096	<500
558	Astragalus kulabensis Lipsky		steppes, thermophilous shrubs, xeric shrubs, juniper forests, forbs	P	58	3	61				LC	LC	6	29062
559	Astragalus kurdaicus Saposhn. ex Sumn.		alpine steppes	P	5	0	5	B2ab(ii)			EN	LC	4	16199	<500
560	Astragalus kurgankolensis Ovcz. & Rassulova	E	river beds, riverside forests	P	2	0	2	B2ab(ii)			VU	VU	1	32568	<2000
561	Astragalus kuschakewiczi B. Fedtsch.		fens and mires, alpine semi-deserts	Ch	19	2	21				LC	LC	1	32568	decline		1
562	Astragalus lancifolius Gontsch.	E	steppes, thermophilous shrubs	P	36	10	46				LC	LC	4	24637
563	Astragalus lasiopetalus Bunge		juniper forests	P	2	0	2	According to IUCN 2017			RE	VU	1	650	<10
564	Astragalus lasiosemius Boiss.		xeric shrubs, forbs, steppes	Ch	234	23	257				LC	LC	20	102041
565	Astragalus leiosemius (Lipsky) M. Pop.		broad-leaved forests, steppes	Ch	3	0	3	B2ab(ii)			EN	LC	2	7160	<500
566	Astragalus lentilobus R. Kam. & Kovalevsk.		screes, steppes	P	134	15	149				LC	LC	10	73733			1
567	Astragalus lentilobus R. Kam. subsp. bilobatoalatus Rassulova	E	forbs	P	7	0	7	B1ab(1)			VU	VU	3	18243
568	Astragalus leptophysus Vved.	E	screes, loose sandy screes	P	5	0	5	B2ab(ii)		CR	EN	EN	2	9448	<500
577	Astragalus leptostachys Pall. [syn. A. macropterus DC.]		forbs, screes, forbs	P	88	8	96				LC	LC	15	92028			1
569	Astragalus linczevskyi Gontsch.	E	thermophilous shrubs, steppes	P	11	0	11	According to IUCN 2017			NT	NT	4	24705
570	Astragalus lipskyi M. Pop.	E	screes, loose sandy screes	P	1	0	1	B1ab(i)+B2ab(ii,iv)			CR	CR	1	3555	<10
571	Astragalus lithophilus Kar. & Kir.		loose sandy screes, river beds	P	9	3	12	According to IUCN 2017			NT	LC	4	16149
572	Astragalus longisepalus Rassulova	E	moraines and snow-beds, moraines and snow-beds	P	3	0	3	B2ab(ii)			EN	EN	2	9296	<500
573	Astragalus longistipitatus Boriss.	E	screes, loose sandy screes	P	10	0	10	B1ab(1)+C2a(i)			VU	VU	3	13538
574	Astragalus lorinseranus Freyn		screes	Ch	3	0	3	B2ab(ii)			EN	LC	1	5494	<500
575	Astragalus macronyx Bunge	SE	steppes, thermophilous shrubs, xeric shrubs, meadows	P	27	2	29				LC	LC	12	50558			1
576	Astragalus macropodium Lipsky	E	thermophilous shrubs, xeric shrubs, broad-leaved forests, rocks, screes	P	68	4	72				LC	LC	7	33648
578	Astragalus macrotropis Bunge		steppes, xeric shrubs, juniper forests	Ch	10	0	10	B1ab(1)+C2a(i)			VU	LC	6	15298			1
579	Astragalus madruschkendicus Ovcz. & Rassulova	E	juniper forests, steppes	P	2	0	2	B2ab(ii)			EN	EN	1	5741	<500
580	Astragalus mailiensis B. Fedtsch.		river beds, riverside forests	P	3	0	3	B2ab(ii)			EN	LC	1	5293	<500
581	Astragalus marguzaricus Lipsky		xeric shrubs, juniper forests, steppes	Ch	36	0	36				LC	LC	7	30503	decline
583	Astragalus maverranagri M. Pop.		steppes	Ch	17	3	20	According to IUCN 2017			NT	LC	6	19252
584	Astragalus melanocomus M. Pop.	E	steppes	P	9	0	9	B1ab(1)+C2a(i)			VU	VU	3	11684
585	Astragalus melanostachys Benth. ex Bunge		fens and mires, moraines and snow-beds, moraines and snow-beds	Ch	38	2	40				LC	LC	9	33634	decline		1
586	Astragalus mirabilis Lipsky		steppes, thermophilous shrubs, xeric shrubs, forbs	P	70	6	76				LC	LC	6	25257
587	Astragalus mirabilis Lipsky subsp. chodshamastonicus Rassulova	E	forbs	P	1	1	2	B2ab(ii)			EN	EN	1	8780	<500
588	Astragalus mirabilis Lipsky subsp. czargicus Rassulova	E	xeric shrubs	P	1	0	1	According to IUCN 2017			EX	EX	1	5494
589	Astragalus mironovii Pachom. & Rassulova	E	thermophilous shrubs	Ch	5	0	5	B1ab(i)			EN	EN	2	3374
590	Astragalus modesti R. Kam. & Kovalevsk.	E	forbs, steppes	P	12	0	12	According to IUCN 2017			NT	NT	3	11352
591	Astragalus mogoltavicus M. Pop.	E	steppes	P	3	0	3	B1ab(i)			EN	EN	2	3630
592	Astragalus mucidus Bunge	SE	steppes, xeric shrubs, juniper forests, forbs	P	6	9	15	According to IUCN 2017			NT	LC	4	12397			1
593	Astragalus muschketowii B. Fedtsch.		alpine steppes, alpine semi-deserts	P	12	5	17				LC	LC	1	32568
594	Astragalus nathaliae Meffert [syn. Astragalus nivalis Kar. & Kir.] 6		alpine steppes, screes, alpine semi-deserts	P	6	0	6	B1ab(1)			VU	LC	2	11572
595	Astragalus nematodes Bunge	E	steppes, river beds, screes	P	10	2	12	According to IUCN 2017			NT	NT	3	8690
596	Astragalus neurophyllus Franch.	E	steppes, thermophilous shrubs, juniper forests, broad-leaved forests	P	46	0	46				LC	LC	11	45657
597	Astragalus nevskii Gontsch.	E	moraines and snow-beds, moraines and snow-beds, screes	P	1	0	1	B1ab(i)+B2ab(ii,iv)			CR	CR	1	3555	<10
598	Astragalus nigrivestitus Podlech		alpine steppes	Ch	1	0	1	B2ab(ii)			CR	LC	1	6279	<10
599	Astragalus nigrocalyx Slob.	E	xeric shrubs, forbs, steppes	Ch	75	0	75				LC	LC	12	49577
600	Astragalus nivalis Kar. & Kir.		screes, moraines and snow-beds, moraines and snow-beds	P	32	3	35				LC	LC	2	35002			1
601	Astragalus nobilis Bunge ex B. Fedtsch.	E	xeric shrubs, juniper forests, steppes	P	52	12	64				LC	LC	8	31695
602	Astragalus nuciferus Bunge	SE	juniper forests, screes, loose sandy screes	P	23	3	26	According to IUCN 2017			NT	LC	4	12397
603	Astragalus ochranthus Gontsch.	E	thermophilous shrubs	Ch	7	0	7	B1ab(1)			VU	VU	2	7541
604	Astragalus oldenburgii B. Fedtsch.	E	steppes, juniper forests	N	34	0	34	According to IUCN 2017			NT	NT	2	12370
605	Astragalus olgae Bunge	E	screes, moraines and snow-beds	Ch	17	2	19				LC	LC	5	51136
606	Astragalus omissus Pachom.	E	thermophilous shrubs, forbs	Ch	1	0	1	According to IUCN 2017			EX	EX	1	8780
607	Astragalus ophiocarpus Benth. ex Boiss.		segetal, riverside forests, thermophilous shrubs, forbs, steppes	A	39	4	43				LC	LC	14	82829			1
608	Astragalus orbiculatus Ledeb.		river beds, semi-deserts, riverside forests	Ch	22	0	22				LC	LC	8	37687	decline
609	Astragalus ovczinnikovii Boriss. 5		screes	P	1	0	1	B2ab(ii)			CR	LC	1	6279	<10
610	Astragalus oxyglottis Stev. ex Bieb.		steppes	A	11	23	34				LC	LC	6	24539			1
611	Astragalus oxypterus Boriss.	E	forbs, riverside forests, juniper forests	P	42	4	46				LC	LC	8	28266
612	Astragalus pamirensis Franch.	E	screes, loose sandy screes	P	36	2	38				LC	LC	3	44140			1				1
613	Astragalus patentivillosus Gontsch.		juniper forests	P	5	0	5	B2ab(ii)			EN	LC	2	7312	<500
614	Astragalus pauper Bunge	E	xeric shrubs, juniper forests, steppes, forbs	P	59	3	62				LC	LC	9	41198
615	Astragalus pauperiformis B. Fedtsch.	E	steppes	P	7	0	7	B1ab(1)			VU	VU	3	9424
616	Astragalus pauperiformis B. Fedtsch. subsp. flavescens Rassulova	E	meadows	P	3	0	3	B2ab(ii)			EN	EN	2	6059	<500
617	Astragalus peduncularis Royle		forbs, riverside forests	P	20	3	23	According to IUCN 2017			NT	LC	3	13275			1
618	Astragalus peltatus Podlech & I. Deml [syn. Astragalus olgae Bunge] 7		steppes	Ch	10	0	10	B1ab(1)+C2a(i)			VU	LC	4	15532
619	Astragalus petri-primi Rassulova & Strizhova	E	fens and mires	P	5	1	6	B1ab(1)			VU	VU	1	5293
620	Astragalus petunnikowii Litv.	E	salt shrubs, salt marshes, semi-deserts	Ch	4	0	4	B2ab(ii)			EN	EN	1	8316	<500
621	Astragalus pischtovensis Gontsch.	E	screes, river beds	P	4	0	4	B1ab(i)+B2ab(ii)			EN	EN	1	870	<500
622	Astragalus platyphyllus Kar. & Kir.		juniper forests, xeric shrubs, steppes	P	28	2	30				LC	LC	7	58231	decline
623	Astragalus polytimeticus M. Pop.	E	screes	Ch	4	3	7	B1ab(1)			VU	VU	1	3605
624	Astragalus popovii Pavl.		alpine steppes	P	2	0	2	B2ab(ii)			EN	LC	1	5293	<500
625	Astragalus pseudoamygdalinus M. Pop.	E	steppes, screes	P	8	0	8	B1ab(1)+C2a(i)			VU	VU	2	3630
626	Astragalus pseudobabatagi Pachom. & Rassulova	E	steppes, broad-leaved forests, juniper forests	P	9	1	10	B1ab(1)+C2a(i)			VU	VU	2	12370
627	Astragalus pseudoeremophysa M. Pop.	E	steppes, thermophilous shrubs	P	41	0	41				LC	LC	5	25507
628	Astragalus pseudonobilis M. Pop.	SE	steppes, screes	P	6	0	6	B1ab(1)			VU	LC	2	3630
629	Astragalus pseudopendulinus R. Kam	E	screes	P	6	0	6	B1ab(1)			VU	VU	1	4054
630	Astragalus pseudorhacodes Gontsch.	E	steppes	P	3	3	6	B1ab(1)			VU	VU	1	4054
631	Astragalus pseudoscoparius Gontsch.	E	screes	P	1	0	1	B2ab(ii)			CR	CR	1	32568	<10
632	Astragalus quisqualis Bunge	E	thermophilous shrubs, xeric shrubs, juniper forests, steppes	P	68	6	74				LC	LC	9	41198			1	1
633	Astragalus quisqualis Bunge subsp. congregatus Rassulova	E	broad-leaved forests, forbs	P	8	0	8	B2ab(ii)+C2a(i)			VU	VU	6	24263	<2000		1	1
634	Astragalus quisqualis Bunge subsp. kuhifrushensis Rassulova	E	broad-leaved forests, xeric shrubs, juniper forests	P	14	0	14	According to IUCN 2017			NT	NT	5	25793			1	1
635	Astragalus quisqualis Bunge subsp. longiscapus Rassulova	E	broad-leaved forests, screes	P	11	0	11	According to IUCN 2017			NT	NT	3	15144			1	1
636	Astragalus quisqualis Bunge subsp. quisqualis Rassul.	E	forbs, thermophilous shrubs	P	11	0	11	According to IUCN 2017			NT	NT	3	10867			1	1
637	Astragalus ramitensis Rassulova	E	screes	P	2	0	2	B1ab(i)+B2ab(ii)			EN	EN	1	2504	<500
638	Astragalus retamocarpus Boiss. & Hohen.		steppes, forbs, broad-leaved forests, thermophilous shrubs	P	28	3	31				LC	LC	6	26722			1
639	Astragalus rhacodes Bunge		steppes	P	3	0	3	B2ab(ii)			EN	LC	2	6364	<500
640	Astragalus roschanicus B. Fedtsch.	E	steppes, xeric shrubs, river beds, loose sandy screes	Ch	57	1	58				LC	LC	13	88956
641	Astragalus rubescens Kovalevsk. & Vved.	E	steppes, screes	Ch	13	0	13	According to IUCN 2017			NT	NT	3	12338
642	Astragalus rumpens Meff.	E	steppes, screes, river beds	P	37	6	43				LC	LC	6	27417
643	Astragalus rytilobus Bunge [syn. Astragalus filicaulis Fisch. & C.A. Mey. ex Kar. & Kir.] 8		steppes, meadows, thermophilous shrubs, segetal	A	141	30	171				LC	LC	15	64169			1
644	Astragalus saratagius Bunge	E	alpine steppes, juniper forests	P	34	16	50	According to IUCN 2017			NT	NT	3	11138
645	Astragalus saratagius Bunge subsp. artschamajdani Rassulova	E	alpine steppes, juniper forests	P	3	0	3	B1ab(i)			EN	EN	1	3605
646	Astragalus saratagius Bunge subsp. sarimensis Rassulova	E	screes	P	1	0	1	B2ab(ii)			CR	CR	1	3605	<10
647	Astragalus sardaimionensis Ovcz. & Rassulova	E	fens and mires	Ch	1	0	1	B1ab(i)+B2ab(ii,iv)			CR	CR	1	2504	<10
648	Astragalus sarygorensis Rassulova	E	steppes, thermophilous shrubs	P	2	0	2	B1ab(i)+B2ac(ii)			CR	CR	1	870	<10
649	Astragalus sarypulensis B. Fedtsch.	E	forbs, juniper forests, xeric shrubs	N	28	0	28				LC	LC	6	26663
650	Astragalus sarytavicus M. Pop.		steppes, juniper forests	P	1	1	2	B1ab(i)			EN	LC	1	3707
651	Astragalus satteotoichus Gontsch.	E	thermophilous shrubs, forbs	Ch	11	0	11	According to IUCN 2017			NT	NT	4	24637
652	Astragalus schachdarinus Lipsky		steppes, riverside forests	P	29	6	35				LC	LC	6	53393
653	Astragalus scheremetewianus B. Fedtsch.		steppes, xeric shrubs, river beds	P	71	0	71				LC	LC	5	51136	decline		1
3669	Astragalus schmalhausenii Bunge [syn. Sewerzowia turkestanica Regel et Schmalh.]		steppes, xeric shrubs, forbs, thermophilous shrubs	A	70	24	94				LC	LC	13	54946			1
660	Astragalus schugnanicus B. Fedtsch.		fens and mires, riverside forests	Ch	44	5	49				LC	LC	11	78779
654	Astragalus schutensis Gontsch.	E	alpine steppes	P	5	0	5	B1ab(i)+B2ab(ii)			EN	EN	1	1792	<500
655	Astragalus secundiflorus Rassulova	E	juniper forests, xeric shrubs, forbs	P	9	0	9	B2ab(ii)+C2a(i)			VU	VU	5	21203	<2000
656	Astragalus semideserti Gontsch.	E	juniper forests, steppes	Ch	5	0	5	B2ab(ii)			EN	EN	3	10559	<500
657	Astragalus sericeopuberulus Boriss.	E	screes	P	8	0	8	B1ab(1)+C2a(i)			VU	VU	3	9104
658	Astragalus sesamoides Boiss.		steppes, juniper forests, segetal	A	34	2	36				LC	LC	10	40719	decline		1
659	Astragalus sewerzowii Bunge	SE	juniper forests, xeric shrubs	P	10	1	11	According to IUCN 2017			NT	LC	4	16199			1
661	Astragalus sieversianus Pall.		thermophilous shrubs, xeric shrubs, forbs, ruderal vegetation	P	79	31	110				LC	LC	18	67501			1	1
662	Astragalus skorniakowii B. Fedtsch.		alpine steppes, alpine swards	P	13	4	17				LC	LC	5	47413			1
663	Astragalus sogdianus Bunge	SE	thermophilous shrubs, juniper forests, steppes	Ch	11	0	11	According to IUCN 2017			NT	LC	4	9588
664	Astragalus spinescens Bunge		steppes	Ch	10	0	10	B1ab(1)+C2a(i)			VU	LC	2	5710
665	Astragalus spongocarpus Meff.	E	thermophilous shrubs, xeric shrubs, broad-leaved forests, rocks, screes	P	35	4	39	According to IUCN 2017			NT	NT	4	19198
666	Astragalus spryginii M. Pop.	E	screes	N	4	0	4	B1ab(i)			EN	EN	1	484							1
667	Astragalus stalinskyi Sirj.		steppes, thermophilous shrubs, segetal	A	22	0	22				LC	LC	11	41204	decline
668	Astragalus stenanthus Bunge	SE	xeric shrubs, steppes	Ch	15	0	15	According to IUCN 2017			NT	LC	9	32179
669	Astragalus stenoceroides Boriss.	E	alpine steppes	Ch	14	0	14	According to IUCN 2017			NT	NT	2	8713
670	Astragalus stenocystis Bunge	SE	steppes, screes	P	3	0	3	B1ab(i)			EN	NT	1	3707
582	Astragalus stipitatus Benth. ex Bunge [syn. A. massagetovii B. Fedtsch.[		screes, steppes	Ch	4	0	4	B1ab(i)+B2ab(ii)			EN	VU	1	1792	<500
671	Astragalus striatellus Pall. ex Bieb.		thermophilous shrubs,meadows, steppes, xeric shrubs	A	8	0	8	B1ab(1)+C2a(i)			VU	LC	2	8800
672	Astragalus strizhovae Ovcz. & Rassulova	E	river beds	P	2	0	2	B2ab(ii)			EN	EN	1	5494	<500
673	Astragalus subauriculatus Gontsch.	E	fens and mires	P	2	0	2	B2ab(ii)			EN	EN	1	5060	<500
674	Astragalus subexcedens Gontsch.	E	screes	Ch	7	1	8	B1ab(1)			VU	VU	2	9650
675	Astragalus subinduratus Gontsch.	SE	screes, rocks	P	5	0	5	B2ab(ii)			EN	NT	2	6751	<500
676	Astragalus subrosularis Gontsch.	E	juniper forests, alpine steppes, alpine meadows	Ch	5	0	5	B1ab(i)+B2ab(ii)			EN	EN	1	1792	<500
677	Astragalus subrosularis Gontsch. subsp. nudissimus R. Kam.	E	steppes	Ch	2	0	2	B1ab(i)			EN	EN	1	3555
678	Astragalus subscaposus M. Pop. ex Boriss.		steppes, juniper forests	Ch	34	3	37				LC	LC	8	60146
679	Astragalus subspongocarpus Ovcz. & Rassulova	E	steppes	P	1	0	1	B2ab(ii)		CR	CR	CR	1	4054	<10
680	Astragalus substenoceras Boriss.	E	alpine steppes	Ch	1	0	1	B1ab(i)+B2ab(ii,iv)			CR	CR	1	2697	<10
681	Astragalus substipitatus Gontsch.		forbs, thermophilous shrubs	P	13	0	13	According to IUCN 2017			NT	LC	4	10482
682	Astragalus surchobi Gontsch.	E	steppes	N	11	0	11	According to IUCN 2017			NT	NT	2	9463
683	Astragalus talassicus M. Pop.		screes	P	1	0	1	B1ab(i)+B2ab(ii,iv)			CR	LC	1	3146	<10
684	Astragalus taldycensis Franch.		screes	P	4	0	4	B2ab(ii)			VU	LC	2	37861	<2000
685	Astragalus taschkendicus Bunge		xeric shrubs, steppes, juniper forests	P	71	12	83				LC	LC	8	38525
686	Astragalus tashkutanus V. Nikit.	E	screes, juniper forests	Ch	4	0	4	B1ab(i)		VU	EN	EN	1	3555
687	Astragalus tatjanae Lincz.	E	steppes, thermophilous shrubs, semi-deserts	P	5	1	6	B2ab(ii)			VU	VU	3	20583	<2000
688	Astragalus tecti-mundi Freyn		fens and mires, springs, riverside forests	P	27	3	30	According to IUCN 2017			NT	LC	2	8713			1
689	Astragalus terekliensis Gontsch.	E	thermophilous shrubs, forbs	P	20	0	20				LC	LC	5	25507			1
690	Astragalus testiculatus Pall.		alpine steppes, juniper forests	P	15	0	15	According to IUCN 2017			NT	LC	4	14284			1
691	Astragalus tetrastichus Bunge	E	forbs	P	1	0	1	B1ab(i)+B2ab(ii,iv)			CR	CR	1	650	<10
3985	Astragalus thlaspi Lipsky [syn. Thlaspidium thlaspi (Lipsky) Rassul.]	E	steppes, thermophilous shrubs	A	12	2	14	According to IUCN 2017			NT	NT	2	12370
692	Astragalus tibetanus Benth. ex Bunge		riverside forests, alpine meadows	P	116	76	192				LC	LC	12	43504			1
693	Astragalus titovii Gontsch.		steppes, juniper forests	P	13	0	13	According to IUCN 2017			NT	LC	4	16199
694	Astragalus trachycarpus Gontsch.	E	steppes	P	89	4	93				LC	LC	7	30717
696	Astragalus tribuloides Delile		steppes, river beds, semi-deserts	A	20	2	22				LC	LC	7	26392	decline		1
697	Astragalus tulinovii B. Fedtsch.	SE	fens and mires	P	22	0	22				LC	LC	1	32568			1
698	Astragalus tupalangi Gontsch.	E	steppes	P	1	0	1	B1ab(i)+B2ab(ii,iv)			CR	CR	1	3555	<10
699	Astragalus turczaninowii Kar. & Kir.		semi-deserts	P	2	0	2	B2ab(ii)			EN	LC	1	8316	<500
700	Astragalus turkestanus Bunge		thermophilous shrubs, steppes, juniper forests	P	91	19	110				LC	LC	14	53763
436	Astragalus unifoliolatus Bunge [syn. A. aiwadzhii B. Fedtsch.]		salt shrubs, salt marshes, semi-deserts	N	6	0	6	B1ab(1)			VU	LC	1	8316
701	Astragalus uninodus M. Pop. & Vved.		xeric shrubs, thermophilous shrubs, segetal, meadows, steppes, forbs, broad-leaved forests	A	2	0	2	B1ab(i)			EN	LC	1	3707
702	Astragalus urgutinus Lipsky	E	steppes, thermophilous shrubs	Ch	2	0	2	B1ab(i)			EN	EN	1	3605							1
703	Astragalus vachanicus Boriss. et A. Korol. [syn. Astragalus ammophilus Kar. & Kir.] 3	E	screes, loose sandy screes	A	1	0	1	B1ab(i)+B2ab(ii,iv)			CR	CR	1	2434	<10
704	Astragalus variegatus Franch.		steppes, xeric shrubs, juniper forests, xeric shrubs	Ch	40	0	40	According to IUCN 2017			NT	LC	4	15405							1
705	Astragalus varzobicus Gontsch.	E	juniper forests, broad-leaved forests, forbs, steppes	P	31	6	37				LC	LC	5	27209
706	Astragalus vegetior Gontsch.	E	xeric shrubs, broad-leaved forests, forbs, steppes, riverside forests	P	5	3	8	B1ab(1)			VU	VU	1	3555
3670	Astragalus vicarius Lipsky [syn. Sewerzowia vicaria (Lipsky) Rassul.]		steppes, thermophilous shrubs	A	12	0	12	According to IUCN 2017			NT	LC	3	16522			1
707	Astragalus viridiflorus Boriss.	E	steppes, thermophilous shrubs, segetal	P	14	6	20	According to IUCN 2017			NT	NT	2	7609
708	Astragalus vvedenskyi M. Pop.	E	steppes	N	7	0	7	B2ab(ii)			VU	VU	3	21150	<2000
709	Astragalus wachschii B. Fedtsch.	E	thermophilous shrubs	N	8	2	10	B1ab(1)+C2a(i)			VU	VU	2	17096
710	Astragalus xanthomeloides Korov. & M. Pop.	SE	steppes, thermophilous shrubs, forbs, juniper forests	Ch	69	0	69				LC	LC	18	67648
711	Astragalus zaprjagaevii Gontsch.	E	xeric shrubs, steppes	P	19	0	19				LC	LC	7	30573
712	Astragalus zarokoensis Rassulova	E	screes	P	3	0	3	B2ab(ii)			EN	EN	1	5494	<500
713	Asyneuma argutum (Regel) Bornm.	SE	forbs	P	77	8	85				LC	LC	15	63849
714	Asyneuma attenuatum (Franch.) Bornm.	E	forbs, broad-leaved forests, xeric shrubs	P	53	14	67				LC	LC	16	59765
715	Asyneuma baldshuanicum (O. Fedtsch.) Fed.	E	forbs, broad-leaved forests	P	31	12	43				LC	LC	8	33891
716	Asyneuma debile Fed.	E	forbs, broad-leaved forests, broad-leaved forests	P	6	0	6	B2ab(ii)			VU	VU	5	25488	<2000
717	Asyneuma trautvetteri (B. Fedtsch.) Bornm.	SE	forbs, steppes, forbs, thermophilous shrubs, juniper forests	P	39	15	54				LC	LC	11	44625
718	Atelanthera perpusilla Hook. fil. & Thoms.		rocks, screes	A	14	3	17				LC	LC	4	39257
719	Atragene sibirica L.		juniper forests, riverside forests, xeric shrubs	P	2	0	2	B1ab(i)		CR	EN	LC	1	3707
720	Atraphaxis avenia Botsch.	E	screes, loose sandy screes	N	2	1	3	B1ab(i)+B2ab(ii)		VU	EN	EN	1	870	<500
721	Atraphaxis karataviensis Lipschitz & Pavl.		screes, rocks	N	0	1	1	B2ab(ii)		VU	CR	LC	2	5669	<10
722	Atraphaxis pyrifolia Bunge		screes, loose sandy screes	N	96	49	145				LC	LC	24	122792
723	Atraphaxis seravschanica Pavl.		screes, rocks, steppes	N	25	6	31	According to IUCN 2017			NT	LC	6	17567
724	Atraphaxis spinosa L.		screes, loose sandy screes, steppes	N	67	5	72				LC	LC	12	60308					1
725	Atraphaxis virgata (Regel) Krassn.		screes, river beds	N	6	1	7	B1ab(1)			VU	LC	2	3796
729	Atriplex calotheca (Rafn) Fries [syn. Atriplex hastata L.]		segetal, ruderal vegetation	A	5	0	5	B2ab(ii)			EN	LC	3	14490	<500
726	Atriplex cana C.A. Mey.		screes, loose sandy screes	A	1	0	1	B2ab(ii)			CR	LC	1	3605	<10		1
727	Atriplex dimorphostegia Kar. & Kir.		salt marshes, deserts, river beds	A	10	0	10	B1ab(1)+C2a(i)			VU	LC	3	19117
728	Atriplex flabellum Bunge		segetal, segetal	A	40	9	49				LC	LC	11	73531			1
730	Atriplex megalotheca M. Pop.		semi-deserts, pastures	A	2	0	2	B2ab(ii)			EN	LC	1	8316	<500
731	Atriplex micrantha C.A. Mey.		segetal, salt marshes, pastures	A	2	0	2	B2ab(ii)			EN	LC	2	10572	<500
732	Atriplex moneta Bunge		segetal, river beds, ruderal vegetation	A	39	3	42				LC	LC	6	25703
734	Atriplex oblongifolia Waldst. & Kit.		segetal, river beds	A	4	0	4	B2ab(ii)			VU	LC	4	20917	<2000
735	Atriplex ornata Iljin		river beds	A	3	0	3	B2ab(ii)			EN	LC	1	8316	<500
736	Atriplex pamirica Iljin	SE	river beds, segetal	A	18	3	21				LC	LC	3	41544			1			1
733	Atriplex sagittata Borkh. [syn. Atriplex nitens Schkuhr]		segetal, ruderal vegetation, pastures	A	4	0	4	B2ab(ii)			EN	LC	2	13376	<500
737	Atriplex schugnanica Iljin	SE	screes, loose sandy screes	A	13	1	14	According to IUCN 2017			NT	LC	4	45843
738	Atriplex sibirica L.		segetal	A	4	1	5	B2ab(ii)			VU	LC	2	32944	<2000
739	Atriplex sphaeromorpha Iljin		semi-deserts	A	2	0	2	B2ab(ii)			EN	LC	1	5060	<500
740	Atriplex tatarica L.		river beds, ruderal vegetation, segetal, semi-deserts	A	28	16	44				LC	LC	11	85617			1
741	Atriplex thunbergiifolia (Boiss.et Noe) Boiss.		segetal, river beds	A	3	0	3	B2ab(ii)			EN	LC	2	13376	<500
745	Aulacospermum darwasicum (Lipsky) Schischk. [syn. A. stylosum]		rocks, moraines and snow-beds	P	14	1	15	According to IUCN 2017			NT	LC	6	51729	decline
742	Aulacospermum dichotomum (Korov.) Kljuykov, M. Pimen. & V. Tichomirov [syn. Pseudotrachydium dichotomum (Korovin) Pimenov and Kljuykov]		juniper forests, steppes, cushion alpine semi-deserts	P	36	5	41				LC	LC	12	72525
743	Aulacospermum ikonnikovii Kamelin	E	rocks	P	1	1	1	A1ac+B1b(i, iv)+B2ab(ii)		EN	CR	CR	1	6279	<10
744	Aulacospermum roseum Korov.	SE	juniper forests, steppes, alpine swards	P	250	25	275				LC	LC	18	60693
746	Avena barbata Pott ex Link		steppes, segetal	A	3	0	3	B2ab(ii)			EN	LC	2	8800	<500
747	Avena clauda Durieu		forbs, meadows	A	12	0	12	According to IUCN 2017			NT	LC	3	20583	decline
748	Avena fatua L. [syn. A. septentrionalis Malz.]		segetal	A	25	6	31				LC	LC	13	53067			1
749	Avena meridionalis (Malz.) Roshev.		segetal	A	7	2	9	B1ab(1)			VU	LC	3	11586
750	Avena pilosa (Roem. & Schult.) Bieb.		steppes	A	1	0	1	B1ab(i)+B2ab(ii,iv)			CR	LC	1	484	<10
751	Avena sativa L.	A	ruderal vegetation, segetal	A	5	2	7				NE	NE	0	0			1
752	Avena trichophylla C. Koch		forbs, meadows, segetal	A	37	87	124				LC	LC	9	43516			1
753	Axyris hybrida L.		loose sandy screes, semi-deserts	A	1	0	1	B2ab(ii)			CR	LC	1	5741	<10
754	Axyris prostrata L.		loose sandy screes, river beds	A	4	0	4	B2ab(ii)			VU	LC	2	35002	<2000
755	Axyris sphaerosperma Fisch. & C.A. Mey.		segetal	A	1	0	1	B2ab(ii)			CR	LC	1	5293	<10
756	Azolla filiculoides Lam.	A	segetal, alpine ponds, aquatic vegetation	A	0	5	5				NE	NE	1	5060
4041	Baeothryon pumilum (Vahl.) A. & D. Löve [syn. Trichophorum pumilum (Vahl) Schinz & Thell.]		fens and mires	P	61	8	69				LC	LC	14	81056
758	Barbarea plantaginea DC.		fens and mires	B	15	0	15	According to IUCN 2017			NT	LC	7	25917	decline
757	Barbarea vulgaris R. Br. [syn. B. arcuata (Opiz.) Reichb.]		broad-leaved forests, fens and mires, ruderal vegetation	B	48	34	82				LC	LC	18	65258
761	Bassia dasyphylla (Fisch. & C.A. Mey.) O. Kuntze		loose sandy screes, river beds	A	5	1	6	B2ab(ii)			VU	LC	1	32568	<2000
762	Bassia hyssopifolia (Pall.) O. Kuntze		semi-deserts, segetal, salt marshes, river beds	A	24	5	29				LC	LC	10	41184
763	Batrachium divaricatum (Schrank) Schur 10		aquatic vegetation	P	34	2	36				LC	LC	11	82623	decline
764	Batrachium pachycaulum Nevski		alpine ponds, aquatic vegetation, springs	P	5	0	5	B2ab(ii)			VU	LC	5	32489	<2000
765	Bellevalia atroviolacea Regel	E	xeric shrubs, forbs, juniper forests, thermophilous shrubs	P	1	0	1	According to IUCN 2017			EX	EX	5	28192							1
766	Bellevalia inconspicua Vved.	E	thermophilous shrubs, forbs, juniper forests	P	35	2	37	According to IUCN 2017		CR	NT	NT	1	8316							1
767	Bellevalia saviczii Woronow		forbs, pastures	P	2	0	2	B2ab(ii)			EN	LC	1	8316	<500						1
768	Bellis perennis L.	A	ruderal vegetation	A, P	50	1	51				NE	NE	24	90874
769	Berberis heterobotrys E. Wolf	SE	juniper forests, broad-leaved forests	N	71	36	107				LC	LC	11	45873				1			1
771	Berberis iliensis M. Pop.		screes, rocks	N	2	0	2	B2ab(ii)		EN	EN	LC	1	8316	<500				1		1
772	Berberis integerrima Bunge		juniper forests, xeric shrubs	N	45	24	69				LC	LC	10	69181					1		1
773	Berberis kaschgarica Rupr.		rocks	N	5	0	5	B2ab(ii)		EN	VU	LC	1	32568	<2000
774	Berberis multispinosa V. Zapr.	E	rocks	N	4	0	4	B2ab(ii)		EN	EN	EN	4	17047	<500						1
775	Berberis nummularia Bunge		river beds, riverside forests	N	58	26	84				LC	LC	12	40608					1		1
770	Berberis sphaerocarpa Kar. & Kir. [syn. B. heteropoda Schrenk]		xeric shrubs, juniper forests	N	2	0	2	B2ab(ii)		VU	EN	LC	1	5494	<500
776	Berberis stolonifera Koehne & E. Wolf	E	river beds, riverside forests	N	1	0	1	B2ab(ii)		EN	CR	CR	1	2138	<10
777	Bergenia stracheyi (Hook. fil. & Thoms.) Engl.		rocks, screes, moraines and snow-beds	P	11	0	11	According to IUCN 2017		CR	NT	LC	3	9516							1
778	Bergia ammannioides Heyne ex Roth		segetal	A	9	0	9	B1ab(1)+C2a(i)			VU	LC	2	12834
779	Berteroa incana (L.) DC.		segetal, segetal	B	4	4	8	B1ab(1)			VU	LC	2	6192				1
780	Berula erecta (Huds.) Cov.		xeric shrubs, river beds	P	39	31	70	According to IUCN 2017			NT	LC	5	18362
782	Betula alajica Litv.	E	river beds, riverside forests	M	36	5	41				LC	LC	12	69846						1
783	Betula darvasica Ovcz., Czuk. & Schibk.	E	springs, riverside forests	M	2	0	2	B1ab(i)+B2ac(ii)			CR	CR	1	2138	<10					1
784	Betula dolicholepis Ovcz., Czuk. et Schibk.	E	riverside forests	M	5	0	5	B1ab(i)+B2ab(ii)			EN	EN	1	2138	<500					1
785	Betula fedtschenkoana V. Vassil.	SE	riverside forests	M	2	0		B2ab(ii)			CR	EN	2		<10					1
786	Betula korshinskyi Litv.	SE	riverside forests	M	2	0	2	B2ab(ii)			EN	NT	1	5293	<500					1
790	Betula lipskyi V. Vassil [syn. Betula procurva subsp. lipskyi (V. Vassil) Ovcz.]	E	riverside forests	M	7	1	8	B1ab(1)			VU	VU	2	6059						1
795	Betula murgabica V. Vassil [syn. Betula saposhnikovii subsp. murgabica]		riverside forests, springs, river beds	N, M	9	1	10	B2ab(ii)+C2a(i)			VU	LC	4	47116	<2000					1
787	Betula ovczinnikovii V. Vassil	E	river beds, riverside forests	M	9	1	10	B1ab(1)+C2a(i)			VU	VU	4	15972						1
788	Betula pamirica Litv.	E	riverside forests, juniper forests	M	41	5	46				LC	LC	11	71551						1
789	Betula potamophila V. Vasil.	E	riverside forests	M	1	0		B1ab(i)+B2ab(ii,iv)	CR	CR	CR	CR	1	25	<10					1
792	Betula procurva subsp. sogdiana Ovcz.	E	riverside forests	M	7	2	9	B1ab(1)			VU	VU	3	11850						1
793	Betula pyrolifolia V. Vassil.	E	riverside forests	M	1	0	1	B2ab(ii)			CR	CR	1	3605	<10					1
794	Betula regeL V. Vassil	E	riverside forests	M	13	0	13	According to IUCN 2017			NT	NT	4	15158						1
791	Betula schugnanica (B. Fedtsch.) Litv. [syn. Betula procurva subsp. schugnanica (V. Vassil) Ovcz.]	E	riverside forests	M	7	0	7	B2ab(ii)			VU	VU	3	44341	<2000					1
796	Betula seravschanica V. Vassil	E	riverside forests	M	17	26	43				LC	LC	5	20652						1
797	Betula tadshikistanica V. Vassil.	E	riverside forests	M	17	2	19				LC	LC	9	62430						1
798	Betula tianschanica Rupr.		riverside forests	M	7	14	21	According to IUCN 2017	DD		NT	LC	1	3605						1
799	Betula turkestanica Litv.	SE	riverside forests	M	33	19	52				LC	LC	10	37630						1
800	Betula tuturinii V. Vassil.	E	riverside forests	M	3	0	3	B1ab(i)+B2ab(ii)			EN	EN	1	2434	<500					1
801	Bidens frondosa L.	A	segetal, ruderal vegetation, river beds	A	10	23	33				NE	NE	4	24705
802	Bidens tripartita L.		segetal, xeric shrubs, ruderal vegetation	A	23	23	46				LC	LC	10	43960		1		1
803	Biebersteinia multifida DC.		salt shrubs, steppes, forbs, xeric shrubs	P	53	3	56				LC	LC	14	57843		1
3047	Bistorta elliptica (Willd. ex Spreng.) Kom. [syn. Polygonum nitens (Fisch. et Mey.) V. Petr. ex Kom.]		fens and mires, alpine meadows	P	66	6	72				LC	LC	12	53322		1	1	1
3067	Bistorta vivipara (L.) S. F. Gray		fens and mires, alpine meadows	P	43	15	58				LC	LC	9	65278		1	1	1
805	Blysmus compressus (L.) Panz. ex Link		fens and mires	P	11	176	187				LC	LC	16	91545
806	Blysmus rufus (Huds.) Link		fens and mires, salt marshes	P	78	18	96				LC	LC	1	32568
807	Boissiera squarrosa (Banks & Soland.) Nevski		steppes, loose sandy screes, segetal, ruderal vegetation, xeric shrubs, juniper forests	A	48	5	53				LC	LC	15	59893
3480	Bolbosaponaria babatagi (Ovcz.) Bondar.	E	steppes, pastures	P	10	0	10	B1ab(1)+C2a(i)			VU	VU	1	8316
808	Bolbosaponaria kafirniganica V. A. Schulz	E	screes, steppes	P	3	0	3	B2ab(ii)			EN	EN	2	12370	<500
3485	Bolbosaponaria sewerzowii (Regel & Schmalh.) Bondar. [syn. Saponaria severzovii Regel et Schmalh.]	E	thermophilous shrubs, screes	P	31	0	31				LC	LC	5	29697
809	Bolbosaponaria villosa (Barkoudah) Bondar.	E	screes, steppes	P	4	0	4	B2ab(ii)			EN	EN	2	7541	<500
2050	Bolbosaponiaria fedtschenkoana (Schischk.) Bondar. [syn. Gypsophila fedtschenkoana Schischk.]	SE	screes, loose sandy screes, forbs, juniper forests	P	35	5	40				LC	LC	6	32807
2049	Bolbosaponiaria intricata (Franch.) Bondar. [syn. Gypsophgila intricata Franch. ]	E	steppes, rocks, screes	P	26	17	43	According to IUCN 2017			NT	NT	5	15495
811	Bolboschoenus glaucus (Lam.) S.G. Sm.		segetal, xeric shrubs	P	42	54	96				LC	LC	7	24066
810	Bolboschoenus maritimus (L.) Palla		segetal, xeric shrubs	P	59	2	61				LC	LC	12	54355	decline		1	1
812	Bolboschoenus planiculmis (Fr. Schmidt) Egor.		segetal, xeric shrubs	P	33	44	77				LC	LC	5	50000
813	Bolboschoenus popovii Egor. [syn. B. affinis (Roth) Drobow]		salt marshes, xeric shrubs	P	13	2	15	According to IUCN 2017			NT	LC	5	29009	decline			1
814	Bolboschoenus yagara (Ohwi) A.E. Kozhevnikov		segetal, xeric shrubs	P	4	1	5	B2ab(ii)			EN	LC	5	18204	<500
815	Bongardia chrysogonum (L.) Spach.		forbs, steppes, meadows	P	37	18	55				LC	LC	8	36348		1		1
817	Bothriochloa bladhii (Retz.) S.T. Blake [syn. B. caucasica (Trin. Henr.]		steppes, screes	P	9	0	9	B2ab(ii)+C2a(i)			VU	LC	4	20832	<2000
818	Bothriochloa ischaemum (L.) Keng		steppes, segetal, river beds	P	79	47	126				LC	LC	19	79641			1
816	Bothriospermum tenellum (Hornem.) Fisch. & C.A. Mey.		forbs	A, B	2	0	2	B1ab(i)			EN	LC	1	3487
819	Botrychium lunaria (L.) Sw.		alpine swards, juniper forests	P	4	5	9	B1ab(1)			VU	LC	2	7312		1
820	Brachiaria eruciformis (Smith) Griseb.		segetal	A	1	0	1	B2ab(ii)			CR	LC	1	4054	<10
821	Brachyactis ciliata (Ledeb.) Ledeb.	A	salt marshes, salt shrubs	A, B	0	1	1				NE	NE	1	1792
822	Brachycodonia fastigiata (Duf. ex A. DC.) Fed.		screes, rocks	A, B	4	0	4	B2ab(ii)			EN	LC	3	13941	<500
823	Brachypodium sylvaticum (Huds.) Beauv.		broad-leaved forests, riverside forests	P	16	17	33				LC	LC	5	27539
824	Brassica campestris L.		segetal, ruderal vegetation	A	43	63	106				LC	LC	10	70846			1	1		1
826	Brassica juncea (L.) Czern.		segetal, ruderal vegetation	A	7	2	9	B2ab(ii)			VU	LC	5	25575	<2000			1
827	Braya aenea Bunge		fens and mires, moraines and snow-beds, moraines and snow-beds	P	10	0	10	B2ab(ii)+C2a(i)			VU	LC	1	32568	<2000
830	Braya pamirica (Korsh.) O. Fedtsch.	E	alpine steppes, alpine semi-deserts	P	25	7	32				LC	LC	1	32568
828	Braya rosea Bunge [syn. B. brachycarpa Vass.]	E	fens and mires, alpine semi-deserts	P	20	1	21				LC	LC	3	32568
4242	Bromopsis angrenica (Drob.) Holub [syn. Zerna angrenica (Drob.) Nevski]	E	screes, loose sandy screes	P	35	0	35				LC	LC	8	29263
4243	Bromopsis inermis (Leyss.) Holub [syn. Zerna inermis (Leyss.) Lindm.]		steppes, meadows	P	46	13	59				LC	LC	13	55883			1
4244	Bromopsis pamirica (Drob.) Holub [syn. Zerna pamirica (Drob.) Nevski]	E	screes, loose sandy screes, alpine semi-deserts	P	11	0	11	According to IUCN 2017			NT	NT	5	20019
4245	Bromopsis paulsenii (Hack.) Holub [syn. Zerna paulsenii (Hack.) Nevski]	E	steppes	P	16	0	16	According to IUCN 2017			NT	NT	4	16880
4246	Bromopsis turkestanica (Drob.) Holub [syn. Zerna turkestanica (Drob.) Nevski]	SE	steppes, juniper forests	P	33	0	33				LC	LC	7	32207			1
4247	Bromopsis tyttholepis (Nevski) Holub [syn. Zerna tyttholepis Nevski]		xeric shrubs, zarośla kserotermiczne	P	4	0	4	B2ab(ii)			EN	LC	2	7312	<500
831	Bromus danthoniae Trin.		forbs, steppes,meadows, river beds, thermophilous shrubs	A	59	55	114				LC	LC	14	55707			1
832	Bromus gedrosianus Penzes		river beds, steppes	A	4	0	4	B2ab(ii)			EN	LC	3	13275	<500
833	Bromus japonicus Thunb.		xeric shrubs, river beds, segetal	A	61	27	88				LC	LC	13	88570			1
834	Bromus lanceolatus Roth		steppes,meadows, thermophilous shrubs	A	46	2	48				LC	LC	11	41117	decline		1
835	Bromus oxydon Schrenk		steppes, meadows, thermophilous shrubs	A, B	73	55	128				LC	LC	16	68824			1
836	Bromus racemosus L. [syn. B. popovii Drob.]		steppes, meadows, riverside forests	A	10	2	12	According to IUCN 2017			NT	LC	5	29697
837	Bromus scoparius L.		semi-deserts, forbs, thermophilous shrubs, segetal, ruderal vegetation, river beds	A, B	30	13	43				LC	LC	8	35040			1
838	Bromus sewertzowii Regel		forbs, steppes, segetal	A	26	5	31				LC	LC	5	29697			1
839	Bromus squarrosus L.		ruderal vegetation	A	3	35	38	B1ab(1)			VU	LC	1	2434	<2000
842	Bromus tytthanthus Nevski	E	rocks, steppes	A	1	0	1	B1ab(i)+B2ab(ii,iv)			CR	CR	1	484	<10
844	Bryonia dioica Jacq.		thermophilous shrubs, steppes, screes, rocks	P	27	2	29				LC	LC	9	39405	decline	1
845	Bryonia lappifolia Vass.	E	rocks, screes	P	7	0	7	B2ab(ii)		VU	VU	VU	4	24637	<2000
846	Bryonia monoica Aitch. & Hemsl.		rocks, screes	P	4	0	4	B1ab(i)			EN	LC	2	4089
848	Buglossoides arvensis (L.) Johnst.		xeric shrubs, thermophilous shrubs, segetal, meadows, steppes, forbs, broad-leaved forests	A	46	24	70				LC	LC	16	96718
849	Bungea vesiculifera (Herd.) Pavl. & Lipsch.	E	steppes, thermophilous shrubs	P	3	0	3	B1ab(i)			EN	EN	2	3630
850	Bunium angreni Korov.	E	thermophilous shrubs	P	1	3	4	B1ab(i)			EN	EN	1	3146
851	Bunium badachschanicum R. Kam.		steppes, pastures	P	22	2	24	According to IUCN 2017			NT	LC	4	15972
852	Bunium capusii (Franch.) Korov.		thermophilous shrubs, broad-leaved forests, juniper forests	P	51	9	60				LC	LC	12	51202			1
853	Bunium chaerophylloides (Regel & Schmalh.) Drude		forbs, juniper forests	P	250	16	266				LC	LC	24	86190		1
854	Bunium hissaricum Korov.	E	forbs, meadows, thermophilous shrubs	P	40	3	43				LC	LC	9	40663
855	Bunium intermedium Korov.	SE	xeric shrubs, juniper forests	P	66	4	70				LC	LC	14	50997
856	Bunium kuhitangi Nevski	E	pastures, steppes	P	13	0	13	According to IUCN 2017			NT	NT	6	26440
857	Bunium latilobum Korov.	E	thermophilous shrubs, steppes, loose sandy screes	P	7	0	7	B1ab(1)			VU	VU	2	11803
858	Bunium persicum (Boiss.) B. Fedtsch.		thermophilous shrubs, forbs, juniper forests	P	250	36	286			VU	LC	LC	25	120672				1
859	Bunium salsum Korov.	SE	salt marshes	P	4	0	4	B2ab(ii)			EN	NT	2	5544	<500
860	Bunium seravschanicum Korov.	E	juniper forests, steppes	P	9	5	14	According to IUCN 2017			NT	NT	5	20685
862	Bupleurum aitchisonii (Boiss.) H. Wolff		rocks, steppes	P	6	1	7	B2ab(ii)			VU	LC	1	32568	<2000
863	Bupleurum badachschanicum Lincz.	E	screes, rocks	P	1	0	1	B1ab(i)+B2ab(ii,iv)			CR	CR	1	10	<10
865	Bupleurum densiflorum Rupr.		rocks, screes	P	7	1	8	B2ab(ii)			VU	LC	3	41568	<2000
864	Bupleurum exaltatum Bieb.		screes, steppes, river beds	P	250	39	289				LC	LC	16	61808			1
866	Bupleurum gulczense O. & B. Fedtsch.		xeric shrubs, screes	P	2	0	2	B2ab(ii)			EN	LC	1	5293	<500
867	Bupleurum linczevskii M. Pimen. & Sdobnina	E	rocks, screes, steppes	P	12	2	14	According to IUCN 2017			NT	NT	7	30807
868	Bupleurum lipskyanum (K.-Pol.) Lincz.	E	xeric shrubs, steppes, river beds	P	18	3	21				LC	LC	8	31953
869	Buschia lateriflora (DC.) Ovcz.		fens and mires	A	11	0	11	According to IUCN 2017			NT	LC	4	17013
870	Butomus junceus Turcz.		xeric shrubs, segetal	P	2	0	2	B2ab(ii)			EN	LC	2	12370	<500
871	Butomus umbellatus L.		xeric shrubs	P	9	6	15	According to IUCN 2017			NT	LC	5	22368
872	Caccinia dubia Bunge		screes	P	20	12	32	According to IUCN 2017			NT	LC	5	14934
873	Caccinia macranthera (Banks & Soland.) Brand		screes, steppes	P	7	1	8	B2ab(ii)			VU	LC	7	34172	<2000
874	Calamagrostis alaica Litv. [syn. Calamagrostis schugnanica Litv.]		alpine meadows	P	2	1	3	B1ab(i)+B2ab(ii)			EN	VU	1	2257	<500		1
3808	Calamagrostis anthoxanthoides (Munro) Regel [syn. Stilpnophleum anthoxanthoides (Munro) Nevski]		screes	P	28	2	30				LC	LC	5	48831	decline
875	Calamagrostis compacta (Munro ex. Hook fil.) Hack.		alpine meadows	P	2	0	2	B2ab(ii)			VU	LC	1	32568	<2000
876	Calamagrostis dubia Bunge		river beds, segetal	P	37	1	38				LC	LC	11	48313	decline		1
878	Calamagrostis epigejos (L.) Roth		meadows, steppes, river beds	P	44	3	47				LC	LC	13	51998			1
877	Calamagrostis hedinii Pilg. [syn. Calamagrostis emodensis Griseb. var. breviseta Hack.]		riverside forests	P	1	0	1	According to IUCN 2017			RE	LC	1	2434	<10		1
880	Calamagrostis korshinskyi Litv.	E	river beds	P	1	0	1	B2ab(ii)			CR	CR	1	6279	<10
3809	Calamagrostis laguroides Regel [syn. Stilpnophleum laguroides (Regel) Nevski]		screes, loose sandy screes	P	36	4	40				LC	LC	8	30166			1
881	Calamagrostis macrolepis Litv.		river beds, alpine meadows	P	3	0	3	B2ab(ii)			VU	LC	3	37699	<2000
882	Calamagrostis neglecta (Ehrh.) Gaertn., Mey. & Scherb.		river beds, meadows	P	6	7	13	According to IUCN 2017			NT	LC	3	41104			1
879	Calamagrostis pamirica Litv. [syn. C. grandiflora Hack.]	E	screes	P	7	0	7	B1ab(1)			VU	VU	4	14155			1
883	Calamagrostis pseudophragmites (Hall. fil.) Koel. [syn. C. glauca (M. Bieb.) Rchb.]		river beds, riverside forests	P	71	67	138				LC	LC	18	73472			1
884	Calamagrostis tianschanica Rupr.		fens and mires, salt marshes	P	24	2	26				LC	LC	5	48046	decline		1
885	Calamagrostis turkestanica Hack.		river beds, riverside forests	P	6	2	8	B1ab(1)			VU	LC	3	10970			1
887	Calendula officinalis L.	A	ruderal vegetation, river beds	A	?	1	1				NE	NE	1	1792
886	Callianthemum alatavicum Freyn		moraines and snow-beds, alpine swards	P	5	2	7	B2ab(ii)			VU	LC	2	36275	<2000
889	Calligonum arborescens Litv.		semi-deserts, deserts	N	2	0	2	B2ab(ii)			EN	LC	1	5060	<500		1
892	Calligonum cancellatum Mattei		semi-deserts, deserts	N	5	0	5	B2ab(ii)			EN	LC	1	5060	<500
893	Calligonum caput-medusae Schrenk		semi-deserts, deserts	N	2	0	2	B2ab(ii)			EN	LC	1	5060	<500		1
894	Calligonum cordatum Korov. ex Pavl.		semi-deserts, deserts	P	3	0	3	B2ab(ii)			EN	LC	1	8316	<500
895	Calligonum elegans Drob.		salt marshes, semi-deserts	P	5	0	5	B2ab(ii)			VU	LC	3	22156	<2000
896	Calligonum griseum Korov. ex Pavl.	E	semi-deserts, deserts	P	22	0	22	According to IUCN 2017			NT	NT	1	8316
897	Calligonum junceum (Fisch. & C.A. Mey.) Litv.		semi-deserts, deserts	N	7	0	7	B1ab(1)			VU	LC	1	8316
898	Calligonum koslovii Losinsk.	SE	semi-deserts, deserts	P	2	0	2	B2ab(ii)			EN	NT	1	5060	<500
899	Calligonum leucocladum (Schrenk) Bunge		salt marshes, semi-deserts	P	19	1	20				LC	LC	5	29697	decline			1
888	Calligonum leucocladum (Schrenk) Bunge [syn. Calligonum alatiforme Pavl.]		salt marshes, semi-deserts	P	13	0	13	According to IUCN 2017			NT	LC	4	26210	decline
900	Calligonum litwinowii Drob.	SE	semi-deserts, deserts	P	8	0	8	B1ab(1)+C2a(i)			VU	LC	1	5060
901	Calligonum microcarpum Borszcz.		semi-deserts, deserts, river beds	P	5	0	5	B2ab(ii)			EN	LC	1	8316	<500
902	Calligonum muravljanskyi Pavl.		semi-deserts, deserts	P	2	0	2	B2ab(ii)			EN	LC	1	8316	<500
904	Calligonum patens Litv.		semi-deserts, deserts	P	4	0	4	B2ab(ii)			EN	LC	2	17096	<500
905	Calligonum przewalskii Losinsk.		semi-deserts, deserts	P	13	0	13	According to IUCN 2017			NT	LC	2	13376
906	Calligonum rotula Borszcz.		semi-deserts, deserts	P	3	0	3	B2ab(ii)			EN	LC	1	8316	<500
907	Calligonum rubenscens Mattei [syn. C. rubens]		semi-deserts, deserts, river beds	P	3	0	3	B2ab(ii)			EN	LC	1	8316	<500
908	Calligonum santoanum Korov.	E	semi-deserts, salt marshes	P	10	0	10	B1ab(1)+C2a(i)			VU	VU	2	5710
909	Calligonum setosum (Litv.) Litv.		semi-deserts, deserts	P	4	0	4	B2ab(ii)			EN	LC	1	8316	<500				1
890	Calligonum x bubyri B. Fedtsch. ex Pavl.	E	salt marshes, semi-deserts	P	3	0	3	B2ab(ii)			EN	EN	1	5060	<500
891	Calligonum x calcareum Pavl.	E	river beds, semi-deserts	P	2	0	2	B2ab(ii)	CR		EN	EN	1	5060	<500
903	Calligonum x paletzkianum Litv.		deserts, deserts	P	1	0	1	B2ab(ii)			CR	LC	1	8316	<10
910	Callipeltis aperta Boiss. & Buhse		screes, steppes	A	9	0	9	B1ab(1)+C2a(i)			VU	LC	3	15857
911	Callipeltis cucullaris (L.) Stev.		screes, steppes	A	81	83	164				LC	LC	21	80627
912	Callitriche hermaphroditica L.		alpine ponds	A	4	0	4	B2ab(ii)			VU	LC	2	37861	<2000
913	Callitriche palustris L.		alpine ponds	A	6	2	8	B2ab(ii)			VU	LC	4	21035	<2000
914	Calophaca grandiflora Regel	E	thermophilous shrubs	N	25	3	28				LC	LC	5	21336							1
915	Calophaca sericea B. Fedtsch. ex Boriss.	E	thermophilous shrubs	N	6	0	6	B1ab(1)		VU	VU	VU	1	4054
916	Calymmatium draboides (Korsh.) O. E. Schulz	E	alpine swards, moraines and snow-beds, moraines and snow-beds	A	10	0	10	B2ab(ii)+C2a(i)			VU	VU	1	32568	<2000
917	Calystegia hederacea Wall.		riverside forests	P	2	0	2	B2ab(ii)			EN	LC	1	8316	<500
918	Calystegia sepium (L.) R. Br.		river beds, xeric shrubs,	P	12	1	13	According to IUCN 2017			NT	LC	10	49800	decline	1					1
919	Camelina rumelica Velen.		semi-deserts, thermophilous shrubs	A	14	0	14	According to IUCN 2017			NT	LC	8	34670	decline
920	Camelina sativa (L.) Crantz		segetal	A	2	0	2	B2ab(ii)			EN	LC	1	8316	<500
921	Camelina sylvestris Wallr.		segetal, screes, segetal	A	42	18	60				LC	LC	15	61313
922	Campanula alberti Trautv.		rocks	P	5	7	12	According to IUCN 2017			NT	LC	2	8206	increase
923	Campanula capusii (Franch.) Fed.		rocks	P	3	2	5	B2ab(ii)			EN	LC	4	13551	<500
924	Campanula cashmeriana Royle		rocks	P	18	1	19				LC	LC	7	56172	decline
925	Campanula glomerata L.		forbs, riverside forests, forbs	P	40	14	54				LC	LC	11	37346		1
926	Campanula hissarica R. Kam.	E	rocks	P	8	2	10	B1ab(1)+C2a(i)			VU	VU	2	6109
927	Campanula incanescens Boiss.		rocks	P	70	97	167				LC	LC	15	54152
928	Campanula lehmanniana Bunge subsp. integerrima R. Kam.	E	rocks	P	3	25	28	According to IUCN 2017			NT	NT	3	10457
929	Campanula lehmanniana Bunge subsp. pseudohissarica R. Kam.	E	rocks	P	3	14	17	According to IUCN 2017			NT	NT	1	3555
930	Campanula rapunculoides L.	A	ruderal vegetation, segetal	P	1	1	2				NE	NE	1	6279			1	1
931	Camphorosma lessingii Litv.		semi-deserts, salt marshes, loose sandy screes	Ch	18	3	21				LC	LC	7	26090			1
932	Campyloptera carnea (Banks & Soland.) Botsch. & Vved.		screes, loose sandy screes, river beds	A	19	2	21				LC	LC	7	30586	decline
933	Cannabis ruderalis Janisch.	A	segetal, ruderal vegetation	A	11	2	13				NE	NE	7	32932					1
935	Capparis herbacea Willd. [syn. C. spinosa L.]		screes, loose sandy screes, river beds	P	78	26	104				LC	LC	18	64930		1	1	1
934	Capparis rosanowiana B. Fedtsch.	E	rocks, screes, steppes, thermophilous shrubs	P	21	2	23	According to IUCN 2017		EN	NT	NT	2	11803
936	Capsella bursa-pastoris (L.) Medik.		segetal, ruderal vegetation	A	23	35	58				LC	LC	12	84707		1		1
937	Caragana acanthophylla Kom.		steppes	N	4	1	5	B1ab(i)+B2ab(ii)			EN	LC	2	1134	<500						1
938	Caragana alaica Pojark.	E	xeric shrubs	N	3	1	4	B1ab(i)			EN	EN	1	650							1
939	Caragana jubata (Pall.) Poir.		forbs, screes	N	3	1	4	B2ab(ii)			VU	LC	2	32944	<2000						1
940	Caragana prainii C. K. Schneid. 11		screes	N	1	0	1	B2ab(ii)			CR	LC	1	5494	<10
941	Caragana turkestanica Kom.		juniper forests, xeric shrubs, forbs, broad-leaved forests	N	71	8	79				LC	LC	8	34099
942	Cardamine densiflora Gontsch.	E	fens and mires, riverside forests	P	7	9	16	According to IUCN 2017			NT	NT	3	8952
943	Cardamine impatiens L.		broad-leaved forests, forbs, springs, riverside forests	A	9	3	12	According to IUCN 2017			NT	LC	6	22691
944	Cardamine seravschanica Botsch.	E	fens and mires	P	2	3	5	B1ab(1)			VU	VU	1	3605	increase
945	Cardaria pubescens (C.A. Mey.) Jarm.		segetal	P	3	0	3	B2ab(ii)			EN	LC	1	5060	<500
946	Cardaria repens (Schrenk) Jarm.		ruderal vegetation, segetal, river beds	P	53	15	68				LC	LC	15	64403		1
947	Carduus acanthoides L.	A	ruderal vegetation, segetal	P	1	0	1				NE	NE	3	9451
948	Carduus arabicus Jacq.		steppes, forbs, river beds	A	28	2	30				LC	LC	7	36983	decline
949	Carduus beckerianus Tamamsch.		salt shrubs, salt marshes	A	1	0	1	B1ab(i)+B2ab(ii,iv)			CR	LC	1	3487	<10
950	Carduus cinereus Bieb.		screes, ruderal vegetation	A	10	0	10	B2ab(ii)+C2a(i)			VU	LC	5	29697	<2000
952	Carduus nikitinii Tamamsch.		thermophilous shrubs	A	3	0	3	B2ab(ii)			EN	LC	1	8316	<500
951	Carduus nutans L. [syn. C. coloratus Tamamsch., C. schischkinii Tamamsch., C. songoricus Tamamsch.]		screes, river beds, ruderal vegetation, steppes	B	29	9	38				LC	LC	9	16849
953	Carduus pycnocephalus L.		river beds, segetal, ruderal vegetation	A	7	0	7	B2ab(ii)			VU	LC	5	25189	<2000
954	Carduus uncinatus Bieb.		broad-leaved forests, forbs	B	2	0	2	B1ab(i)+B2ab(ii)			EN	LC	1	1792	<500
955	Carex acutiformis Ehrh.		river beds, riverside forests, xeric shrubs	P	6	0	6	B2ab(ii)			VU	LC	4	24637	<2000				1	1
956	Carex alajica Litv.	SE	rocks, screes	P	2	0	2	B2ab(ii)			VU	NT	2	32944	<2000
957	Carex alexeenkoana Litv.		screes, rocks, steppes	P	33	4	37				LC	LC	3	39717
958	Carex arcatica Meinsh. 12		fens and mires, riverside forests	P	24	4	28	According to IUCN 2017			NT	LC	3	13053
975	Carex atrofusca Schkuhr [syn. C. oxyleuca V. Krecz.]		fens and mires	P	13	0	13	According to IUCN 2017			NT	LC	1	32568	decline
959	Carex bucharica Kük.	E	thermophilous shrubs	P	10	3	13	According to IUCN 2017		VU	NT	NT	2	13810
967	Carex capillaris L. [syn. C. karoi (Freyn) Freyn]		fens and mires, riverside forests	P	19	18	37				LC	LC	6	50312
960	Carex decaulescens V.I.Krecz.		fens and mires, riverside forests	P	54	17	71				LC	LC	14	81532
961	Carex diandra Schrank		fens and mires, springs	P	1	1	2	B1ab(i)+B2ab(ii)			EN	LC	1	2434	<500				1
962	Carex diluta Bieb.		river beds, riverside forests, xeric shrubs	P	50	50	100				LC	LC	18	72799			1
989	Carex dimorphotheca Stschegl. [syn. Carex stenophylloides V. Krecz.]		steppes, forbs, semi-deserts, salt marshes	P	134	55	189				LC	LC	16	93432			1
963	Carex divisa Huds.		segetal,meadows, springs	P	39	6	45				LC	LC	11	52283
964	Carex enervis C.A. Mey.		fens and mires, xeric shrubs	P	3	10	13	According to IUCN 2017			NT	LC	2	9884	increase		1
965	Carex fedia Nees		xeric shrubs, river beds	P	7	1	8	B1ab(1)			VU	LC	2	11803
966	Carex griffithii Boott [syn. C. olivieri Boeck.]		fens and mires, alpine meadows	P	61	26	87				LC	LC	15	85387
972	Carex ikonnikovii Egor. [syn. Carex montis-everesti Kük.]		alpine meadows	P	4	1	5	B2ab(ii)			VU	LC	4	45843	<2000
991	Carex infuscata Nees [syn. C. trispiculata Bcklr.]		fens and mires, riverside forests	P	17	0	17	According to IUCN 2017			NT	LC	3	10970
968	Carex koshewnikowii Litv.		rocks	P	41	65	106				LC	LC	12	44995
969	Carex melanantha C.A. Mey.		fens and mires, riverside forests	P	56	5	61				LC	LC	15	83210			1
970	Carex melanostachya Bieb. ex Wiild.		meadows, riverside forests, fens and mires, broad-leaved forests, broad-leaved forests	P	44	14	58				LC	LC	13	51588			1
971	Carex microglochin Wahlenb.		fens and mires, salt marshes	P	30	24	54				LC	LC	7	29563
973	Carex orbicularis Boott [syn. C. orbicularis subsp. hissaro-darwasica]		fens and mires	P	22	10	32				LC	LC	12	50000			1
974	Carex otrubae Podp.		segetal, riverside forests, fens and mires	P	9	2	11	According to IUCN 2017			NT	LC	4	24705
976	Carex pachystylis J. Gay		steppes	P	250	37	287				LC	LC	24	90874			1
977	Carex pamirensis Clarke ex B. Fedtsch.		xeric shrubs	P	19	5	24				LC	LC	2	38847
978	Carex panicea L.		meadows	P	3	0	3	B1ab(i)			EN	LC	1	3605
979	Carex parva Nees		fens and mires	P	16	28	44				LC	LC	7	58842
981	Carex physodes Bieb.		deserts, semi-deserts, river beds	P	20	2	22	According to IUCN 2017			NT	LC	4	17006			1
982	Carex polyphylla Kar. & Kir.		broad-leaved forests, riverside forests	P	12	5	17	According to IUCN 2017			NT	LC	2	12335
983	Carex pseudofoetida Kük.		fens and mires, springs	P	71	85	156				LC	LC	17	89245			1
984	Carex pycnostachya Kar. & Kir.		fens and mires	P	5	1	6	B2ab(ii)			VU	LC	1	32568	<2000
985	Carex regeL (Kük.) Litv.		steppes, meadows, riverside forests	P	10	5	15	According to IUCN 2017			NT	LC	2	3981
986	Carex riparia Curt.		river beds, riverside forests, xeric shrubs	P	1	3	4	According to IUCN 2017			NT	LC	2	9347	increase
980	Carex serotina Merat [syn. C. philocrena V. Krecz.]		river beds, riverside forests, xeric shrubs	P	43	31	74				LC	LC	12	53174
987	Carex songorica Kar. & Kir.		xeric shrubs, fens and mires, riverside forests	P	42	26	68				LC	LC	13	78269			1
988	Carex stenocarpa Turcz. ex V. Krecz.		steppes, pastures, alpine meadows	P	22	3	25				LC	LC	7	52851			1
990	Carex subphysodes M. Pop. ex V. Krecz.		deserts, steppes	P	9	0	9	B1ab(1)+C2a(i)			VU	LC	1	8316			1
992	Carex turkestanica Regel [syn. C. verae Ovcz. & Czuk.]		forbs, steppes, xeric shrubs	P	152	74	226				LC	LC	19	69240			1
993	Carex wendelboi Nelmes		alpine meadows	P	2	0	2	B1ab(i)+B2ab(ii)			EN	LC	1	2434	<500
995	Carthamus lanatus L.		steppes, segetal, pastures	A, B	34	18	52				LC	LC	10	44119
996	Carthamus oxyacanthus Bieb.		semi-deserts, steppes, segetal, salt marshes	A, B	27	1	28				LC	LC	10	42665	decline
997	Carthamus tinctorius L.		salt shrubs, semi-deserts, steppes	A	50	5	55				LC	LC	10	46419				1
998	Carum carvi L.		meadows	B	72	96	168				LC	LC	14	88515		1	1	1
999	Catabrosa aquatica (L.) Beauv.		xeric shrubs	P	11	2	13	According to IUCN 2017			NT	LC	4	42054	decline		1
1000	Catabrosa capusii Franch.		xeric shrubs	P	20	14	34				LC	LC	7	26839
1186	Catabrosella parviflora (Boiss. & Buhse) Czopanov [syn. Colpodium parviflorum Boiss. & Buhse]		steppes, meadows	P	5	0	5	B1ab(i)			EN	LC	1	3707			1
1001	Catenulina hedysaroides (Botsch.) Sojak	E	thermophilous shrubs, meadows, steppes	A	4	0	4	B2ab(ii)		VU	EN	EN	1	8316	<500
2644	Caulinia graminea (Delile) Tzvel. [syn. Najas graminea Del.]		aquatic vegetation, segetal	A	3	7	10	B1ab(1)			VU	LC	4	19686
2646	Caulinia minor (All.) Coss. & Germ. [syn. Najas minor All. ]		aquatic vegetation	A	2	0	2	B2ab(ii)			EN	LC	1	5060	<500
1003	Celosia argentea L.	A	segetal, ruderal vegetation	A	250	2	252				NE	NE	0	0							1
1002	Celosia cristata L.	A	segetal, ruderal vegetation	A	250	5	255				NE	NE	3	10113							1
1004	Celtis caucasica Willd.		thermophilous shrubs, forbs	M	88	36	124				LC	LC	16	59364		1		1		1	1
1005	Centaurea belangeriana (DC.) Stapf		steppes	A	36	14	50				LC	LC	7	30854
1006	Centaurea cyanus L.		segetal	A, B	3	2	5	B2ab(ii)			EN	LC	2	10333	<500
1007	Centaurea depressa Bieb.		segetal, ruderal vegetation, river beds	A	27	46	73				LC	LC	10	38076
1008	Centaurea gontscharovii Iljin	E	thermophilous shrubs, steppes	P	11	2	13	According to IUCN 2017			NT	NT	6	28908
1009	Centaurea iberica Trev. ex Spreng.		steppes, meadows, ruderal vegetation, river beds, pastures	A	49	17	66				LC	LC	16	69447
1010	Centaurea jacea L.	A	segetal, ruderal vegetation	P	1	0	1				NE	NE	1	4054
1011	Centaurea lasiopoda M. Pop. & Kult.	E	screes	P	1	0	1	B1ab(i)+B2ab(ii,iv)			CR	CR	1	484	<10
1012	Centaurea ruthenica Lam.		xeric shrubs, forbs, screes, steppes, rocks	P	26	11	37				LC	LC	10	65852
1013	Centaurea solstitialis L.		steppes, ruderal vegetation, forbs	A	8	7	15	According to IUCN 2017			NT	LC	5	27141
1014	Centaurea squarrosa Willd.		steppes, screes, forbs	B, P	44	136	180				LC	LC	20	104060
1015	Centaurium erythraea Rafn		xeric shrubs, forbs	A	10	1	11	According to IUCN 2017			NT	LC	7	24772
1016	Centaurium meyeri (Bunge) Druce		river beds, salt marshes, segetal, meadows	A	15	7	22				LC	LC	14	52320
1017	Centaurium pulchellum (Sw.) Druce		river beds, riverside forests, fens and mires, segetal	A	180	2	182				LC	LC	25	91250	decline
1018	Centaurium spicatum (L.) Fritsch		river beds, salt marshes, segetal	A	15	6	21				LC	LC	4	24637
1019	Cephalaria syriaca (L.) Schrad. ex Roem. & Schult.		steppes, segetal, ruderal vegetation	A	30	19	49				LC	LC	8	36398
3023	Cephalophilon nepalense (Meissn.) Tzvel. [syn. Polygonum alatum Buch.-Ham. ex D. Don]		screes, river beds, segetal	A	27	0	27				LC	LC	8	32556	decline
1020	Cephalopodum badachschanicum Korov.	E	rocks, screes	P	19	2	21	According to IUCN 2017		EN	NT	NT	3	9397
1021	Cephalorhizum micranthum Lincz.	E	thermophilous shrubs	P	2	0	2	B1ab(i)+B2ab(ii)			EN	EN	1	870	<500
1022	Cephalorhizum oopodum M. Pop. & Korov.	E	steppes	P	16	2	18				LC	LC	4	24637
1023	Cephalorhizum popovii Lincz.	E	steppes	P	4	0	4	B1ab(i)			EN	EN	2	4357
1024	Cephalorrhynchus polycladus (Boss.) Kirp.		steppes, screes	Ch	10	1	11	According to IUCN 2017			NT	LC	4	46106
1025	Cephalorrhynchus soongoricus (Regel) Kovalevsk.		juniper forests, xeric shrubs, thermophilous shrubs, forbs, broad-leaved forests	P	47	19	66				LC	LC	15	64669
1026	Cephalorrhynchus subplumosus Kovalevsk.		broad-leaved forests, xeric shrubs	P	3	0	3	B1ab(i)			EN	LC	1	3555
1027	Cerastium alexeenkoanum Schischk.	E	steppes, pastures	A	1	1	2	B1ab(i)+B2ab(ii)			EN	EN	1	2434	<500
1028	Cerastium arvense L.		segetal, segetal, ruderal vegetation	P	2	1	3	B2ab(ii)			EN	LC	1	5741	<500
1032	Cerastium balearicum F. Herm. [syn. C. dentatum Möschl]		segetal	A	4	0	4	B1ab(i)			EN	LC	1	4054
1029	Cerastium bungeanum Vved.		alpine meadows, pastures	P	4	3	7	B1ab(1)			VU	LC	2	9448
1031	Cerastium davuricum Fisch. ex Spreng.		meadows, pastures	P	8	0	8	B2ab(ii)+C2a(i)			VU	LC	3	40566	<2000		1
1033	Cerastium glomeratum Thuill.		segetal, segetal, river beds	A	7	2	9	B1ab(1)			VU	LC	3	18575
1034	Cerastium inflatum Gren.		steppes, forbs, screes	A	30	17	47				LC	LC	12	50131
1035	Cerastium lithospermifolium Fisch.		screes, loose sandy screes, juniper forests	P	19	2	21	According to IUCN 2017			NT	LC	5	17354
1036	Cerastium perfoliatum L.		river beds	P	2	0	2	B2ab(ii)			EN	LC	2	7761	<500		1
1037	Cerastium pusillum Sér.		fens and mires, springs	P	21	12	33				LC	LC	5	51900
1038	Cerastium tianschanicum Schischk.		fens and mires, springs	P	11	20	31	According to IUCN 2017			NT	LC	3	13053	increase
1039	Cerasus avium (L) Moench.	A	ruderal vegetation, gardens and orchards	M	50	0	50				NE	NE	0	0							1
1040	Cerasus erythrocarpa Nevski		thermophilous shrubs, steppes	N	47	1	48				LC	LC	15	63191	decline				1	1	1
1041	Cerasus tomentosa (Thunb.) Wall.	A	ruderal vegetation, gardens and orchards	N	50	47	97				NE	NE	0	0				1			1
1042	Cerasus verrucosa (Franch.) Nevski		thermophilous shrubs, steppes	N	158	67	225				LC	LC	23	117499					1	1	1
1043	Ceratocarpus utriculosus Bluk. [syn. C. turkestanicus Sav.-Rycz. ex Iljin]		ruderal vegetation, loose sandy screes, steppes	A	24	26	50				LC	LC	10	36723			1
1044	Ceratocephala falcata (L.) Pers.		steppes, thermophilous shrubs, river beds	A	19	1	20				LC	LC	7	33489	decline	1
1045	Ceratocephala testiculata (Crantz) Bess.		steppes, thermophilous shrubs, river beds	A	39	28	67				LC	LC	12	83262
843	Ceratochloa unioloides (Willd.) Beauv. [syn. B. willdenowii Kunth]	A	steppes	A	0	2	2				NE	NE	1	4054
1046	Ceratophyllum demersum L.		aquatic vegetation	P	5	2	7	B2ab(ii)			VU	LC	3	46408	<2000		1
1047	Cercis griffithii Boiss.		thermophilous shrubs, xeric shrubs	M	127	82	209		DD		LC	LC	11	46506							1
1048	Ceterach officinarum Willd.		rocks	P	16	13	29				LC	LC	5	20582		1
1049	Chaenorhinum spicatum Korov.		steppes, screes, river beds	A	5	0	5	B2ab(ii)			EN	LC	2	13376	<500
1050	Chaetolimon limbatum Lincz.	SE	steppes, forbs	P	4	0	4	B2ab(ii)			EN	NT	3	9251	<500
1051	Chaetolimon setiferum (Bunge) Lincz.	SE	screes, forbs	P	5	1	6	B1ab(1)			VU	LC	3	5983
1052	Chalcanthus renifolius (Boiss.) Boiss.		screes	P	4	0	4	B1ab(i)			EN	LC	2	4938
1053	Chamaegeron oligocephalus Schrenk		screes, river beds	A	1	0	1	B2ab(ii)			CR	LC	1	4562	<10
1055	Chamaenerion angustifolium (L.) Scop.		xeric shrubs, springs, fens and mires, river beds	P	75	31	106				LC	LC	18	98245
1056	Chamaenerion latifolium (L.) Th. Fries & Lange		river beds, moraines and snow-beds	P	28	3	31				LC	LC	10	68822
1054	Chamaerhodos sabulosa Bunge		alpine semi-deserts	P	6	1	7	B2ab(ii)			VU	LC	1	32568	<2000
1057	Chamaesphacos ilicifolius Schrenk		semi-deserts	A	5	0	5	B2ab(ii)			EN	LC	2	13376	<500
1058	Chardinia orientalis (L.) O. Kuntze		steppes, screes	A	47	25	72	According to IUCN 2017			NT	LC	7	15000
1059	Cheilanthes persica (Bory) Mett. ex Kuhn		rocks	P	28	22	50				LC	LC	11	44213
1060	Chenopodium album L.		segetal, gardens and orchards, ruderal vegetation, river beds	A	39	146	185				LC	LC	14	92075			1
1061	Chenopodium badachschanicum Tzvel.	E	loose sandy screes	A	1	1	2	B2ab(ii)			VU	VU	1	32568	<2000
1062	Chenopodium botrys L.		segetal, river beds, screes	A	44	25	69				LC	LC	17	67595		1	1
1072	Chenopodium ficifolium L. [syn. Ch. serotinum L.]		segetal, ruderal vegetation	A	1	1	2	According to IUCN 2017			NT	LC	1	3605
1063	Chenopodium ficifolium Smith	A	Ruderalny, segetalny	A	0	3	3				NE	NE	3	9594
1064	Chenopodium foliosum Aschers.		segetal, river beds, pastures, nitrophilous rock footings	A	45	5	50				LC	LC	15	86969
1065	Chenopodium glaucum L.		segetal, ruderal vegetation	A	3	5	8	B2ab(ii)			VU	LC	3	44938	<2000
1066	Chenopodium hybridum L.		segetal, ruderal vegetation	A	2	0	2	B2ab(ii)			EN	LC	2	14521	<500	1
1067	Chenopodium iljinii Golosk.		segetal, ruderal vegetation	A	2	3	5	B2ab(ii)			VU	LC	1	32568	<2000
1068	Chenopodium murale L.		segetal, ruderal vegetation	A	7	3	10	B2ab(ii)			VU	LC	5	20488	<2000		1	1
1069	Chenopodium pamiricum Iljin	E	segetal, ruderal vegetation	A	9	2	11	According to IUCN 2017			NT	NT	2	38847
1070	Chenopodium pedunculare Bertol.		ruderal vegetation	A	1	3	4				DD	LC	1	5000
1071	Chenopodium rubrum L.		segetal, ruderal vegetation, river beds	A	5	24	29	According to IUCN 2017			NT	LC	3	13235	increase	1		1
1073	Chenopodium strictum Roth		segetal, ruderal vegetation	A	5	6	11	According to IUCN 2017			NT	LC	4	15290	increase		1
1074	Chenopodium urbicum L.		ruderal vegetation, segetal	A	1	0	1	According to IUCN 2017			NT	LC	1	4054			1	1
1075	Chenopodium vulvaria L.		ruderal vegetation, segetal	A	5	3	8	B2ab(ii)			VU	LC	3	45402	<2000
1076	Chesneya antoninae Rassulova & B. Scharipova	E	screes, loose sandy screes	P	2	0	2	B2ab(ii)			EN	EN	2	5201	<500
1077	Chesneya badachschanica Boriss.	E	screes, loose sandy screes	P	2	0	2	B2ab(ii)			VU	VU	1	32568	<2000
1078	Chesneya crassipes Boriss.	E	screes, loose sandy screes	P	27	6	33				LC	LC	8	63296
1079	Chesneya darvasica Boriss.	E	screes, loose sandy screes, rocks, river beds	P	17	6	23	According to IUCN 2017			NT	NT	5	16802
1087	Chesneya gracilis (Boriss.) R. Kam.	E	screes, loose sandy screes	P	5	1	6	B1ab(1)			VU	VU	2	11803
1080	Chesneya hissarica Boriss.	E	screes, loose sandy screes, forbs	P	35	2	37	According to IUCN 2017			NT	NT	3	10028
1081	Chesneya kschtutica Rassulova & B. Scharipova	E	screes, loose sandy screes	P	4	0	4	B2ab(ii)			EN	EN	2	9346	<500
1082	Chesneya linczevskyi Borris.	E	steppes	P	7	1	8	B1ab(1)			VU	VU	2	12267
1083	Chesneya neplii Boriss.	E	screes, loose sandy screes	P	2	1	3	B1ab(i)		VU	EN	EN	1	4054
1084	Chesneya tadzhikistana Boriss.	E	screes, loose sandy screes	P	2	0	2	B1ab(i)+B2ac(ii)		VU	CR	CR	1	870	<10
1085	Chesneya ternata (Korsh.) M. Pop.	SE	screes, loose sandy screes	P	33	16	49				LC	LC	8	24185
1086	Chesneya turkestanica Franch.	E	screes, loose sandy screes, river beds	P	24	7	31				LC	LC	9	37191
1088	Chondrilla aspera Poir.		steppes, rocks, screes	P	19	6	25				LC	LC	6	29595
1089	Chondrilla canescens Kar. & Kir.		screes, river beds, segetal	P	56	16	72				LC	LC	18	67330
1090	Chondrilla gibbirostris M. Pop.		screes, river beds	P	16	9	25				LC	LC	9	38484
1091	Chondrilla lejosperma Kar. & Kir.		screes, river beds, segetal	P	67	1	68				LC	LC	18	72586	decline
1092	Chondrilla maracandica Bunge		screes, river beds	P	7	15	22	According to IUCN 2017			NT	LC	3	11138	increase
1093	Chondrilla phaeocephala Rupr.		screes, river beds	P	41	0	41				LC	LC	10	71175	decline
1094	Chorispora bungeana Fisch. & C.A. Mey.		moraines and snow-beds, alpine swards, moraines and snow-beds, alpine semi-deserts	P	49	15	64				LC	LC	13	81924
1095	Chorispora elegans Cambess.		moraines and snow-beds, alpine swards, moraines and snow-beds, alpine semi-deserts	P	53	5	58				LC	LC	13	80399			1
1096	Chorispora macropoda Trautv.		fens and mires, forbs	P	67	7	74				LC	LC	13	79729			1
1097	Chorispora songarica Schrenk		alpine swards, alpine steppes	P	4	0	4	B2ab(ii)			VU	LC	1	32568	<2000
1098	Chorispora tenella (Pall.) DC.		semi-deserts, steppes, screes	A	37	1	38				LC	LC	10	48308	decline			1
1779	Christolea crassifolia Cambess. [syn. Ermania crassifolia (Camb.) Ovcz. et Junuss.]		alpine steppes, alpine semi-deserts, river beds	P	27	6	33				LC	LC	2	34825
1783	Christolea pamirica Korsh. [syn. Ermania pamirica (Korsh.) Ovcz. et Junuss.]		alpine steppes, alpine semi-deserts, river beds	P	29	2	31				LC	LC	2	38847	decline		1
1099	Chrozophora gracilis Fisch. & C.A. Mey. ex Ledeb.		semi-deserts	A	1	0	1	B2ab(ii)			CR	LC	1	5060	<10
1100	Chrozophora hierosolymitana Spreng.		steppes, segetal, screes	A	42	27	69				LC	LC	11	45497
1101	Chrozophora lepidocarpa Pazij	E	salt marshes, salt shrubs	A	3	0	3	B2ab(ii)			EN	EN	1	8316	<500
1102	Chrozophora obliqua (Vahl) Adr. Juss. ex Spreng.		steppes, segetal, screes	A	29	4	33				LC	LC	9	37330
1103	Chrysanthemum carinatum Schousb.	A	ruderal vegetation	A	50	3	53				NE	NE	2	4924
1104	Chrysanthemum coronarium L.	A	ruderal vegetation	A	50	6	56				NE	NE	0	0
1105	Chrysanthemum segetum L.	A	ruderal vegetation	A	50	2	52				NE	NE	0	0
4044	Chrysaspis karatavica (Pavl.) Roskov [syn. Trifolium karatavicum Pavl.]		steppes, segetal	A	40	0	40				LC	LC	8	29187	decline		1
1106	Cicer acanthophyllum Boriss. [syn. C. garanicum Boriss.]		screes, loose sandy screes, river beds, steppes	P	45	2	47				LC	LC	6	50797	decline
1107	Cicer arietinum L.	A	ruderal vegetation, segetal	A	16	0	16				NE	NE	5	30634			1	1
1109	Cicer baldshuanicum (M. Pop.) Lincz.	E	steppes, forbs	P	14	2	16	According to IUCN 2017			NT	NT	3	15144
1108	Cicer chorassanicum (Bunge) M. Pop.		river beds, steppes	A	3	1	4	B2ab(ii)		EN	EN	LC	1	5741	<500
1110	Cicer fedtschenkoi Lincz.	E	rocks, screes, river beds, alpine steppes	P	29	3	32				LC	LC	4	41657
1111	Cicer flexuosum Lipsky	E	screes, river beds, loose sandy screes	P	1	0	1	B1ab(i)+B2ab(ii,iv)			CR	CR	1	3146	<10
1112	Cicer korshinskyi Lincz.	E	xeric shrubs, forbs	P	5	0	5	B2ab(ii)			EN	EN	3	5808	<500
1113	Cicer laetum Rassulova & B. Scharipova	E	forbs, steppes	P	2	0	2	B2ab(ii)			EN	EN	1	5293	<500
1114	Cicer macracanthum M. Pop.		screes, steppes	P	35	5	40				LC	LC	10	65825			1
1115	Cicer microphyllum Royle [syn. C. jacquemontii Jaub. et Spach]		screes, forbs, river beds, xeric shrubs	P	28	2	30				LC	LC	6	26559	decline
1116	Cicer mogoltavicum (M. Pop.) A. Korol.	E	screes, rocks, loose sandy screes, steppes	P	9	1	10	B1ab(1)+C2a(i)			VU	VU	2	3630
1118	Cicer paucijugum Nevski	E	juniper forests, xeric shrubs, segetal	P	6	0	6	B1ab(1)			VU	VU	3	13053
1120	Cicer pungens Boiss. [syn. C. spinosum M. Pop.]	E	steppes, screes, loose sandy screes	P	24	7	31	According to IUCN 2017			NT	NT	3	11138
1117	Cicer rassuloviae Lincz. [syn. C. multijugum Rassul. et B. Sharip. ]	E	river beds	P	2	0	2	B1ab(i)			EN	EN	1	3555
1119	Cicer songaricum Steph. ex DC.		xeric shrubs, broad-leaved forests, forbs	P	61	6	67				LC	LC	13	48803			1
1121	Cicerbita rosea (M. Pop. & Vved.) Kovalevsk.	E	juniper forests, broad-leaved forests	P	8	3	11	According to IUCN 2017			NT	NT	1	3146
1122	Cicerbita thianschanica Regel & Schmalh.		xeric shrubs, forbs	P	24	5	29				LC	LC	8	29683
1123	Cicerbita zeravschanica M. Pop. ex Kovalevsk.	E	forbs, alpine meadows	P	53	9	62				LC	LC	11	46122
1124	Cichorium intybus L.		river beds, segetal, ruderal vegetation	P	69	60	129				LC	LC	18	78492		1	1	1		1
1125	Cirsium acaule Scop.		fens and mires, pastures, riverside forests	P	4	25	29	According to IUCN 2017			NT	LC	3	8952	increase
1126	Cirsium alatum (S. G. Gmel.) Bobr.		salt marshes, salt shrubs	P	1	0	1	B2ab(ii)			CR	LC	1	3605	<10
1127	Cirsium arvense (L.) Scop.		segetal, segetal, ruderal vegetation	P	17	3	20				LC	LC	10	74148				1
1128	Cirsium badakhschanicum Charadze	E	fens and mires, river beds, alpine meadows	P	9	42	51				LC	LC	5	48913
1129	Cirsium brevipapposum Tscherneva		steppes, screes	P	4	0	4	B2ab(ii)			EN	LC	3	14741	<500
1130	Cirsium esculentum (Siev.) C. A. Mey.		fens and mires, alpine meadows	P	9	0	9	B2ab(ii)+C2a(i)			VU	LC	3	41281	<2000
1131	Cirsium glabrifolium (C. Winkl.) O. & B. Fedtsch.		fens and mires, meadows, riverside forests	P	38	0	38				LC	LC	11	39984	decline
1132	Cirsium incanum (S. G. Gmel.) Fisch.		segetal, ruderal vegetation, steppes	P	52	68	120				LC	LC	18	72664
1133	Cirsium ochrolepideum Juz.		segetal, ruderal vegetation, river beds	P	29	0	29				LC	LC	12	73726	decline
1137	Cirsium polyacanthum Kar. & Kir. [syn. C. sieversii (Fisch. et Mey.) Petrak]		steppes, riverside forests, river beds	P	4	0	4	B2ab(ii)			EN	LC	2	9099	<500
1134	Cirsium rassulovae B. Scharipova	E	fens and mires, pastures, riverside forests	P	2	0	2	B2ab(ii)			EN	EN	2	9346	<500
1135	Cirsium sairamense (C. Winkl.) O. & B. Fedtsch.		screes, segetal, ruderal vegetation	P	4	0	4	B2ab(ii)			EN	LC	2	9346	<500
1136	Cirsium semenovii Regel		broad-leaved forests, forbs	P	6	1	7	B1ab(1)			VU	LC	4	11108
1138	Cirsium turkestanicum (Regel) Petrak		alpine steppes, alpine swards, screes	P	29	4	33				LC	LC	12	49724
1139	Cirsium vulgare (Savi) Ten.		river beds, riverside forests, segetal, ruderal vegetation	P	24	2	26				LC	LC	12	56060	decline	1
1140	Cistanche ambigua (Bunge) G. Beck		semi-deserts, riverside forests, salt shrubs	P	3	0	3	B2ab(ii)			EN	LC	2	13376	<500			1
1141	Cistanche flava (C. A. Mey.) Korsh.		semi-deserts, riverside forests	P	4	0	4	B2ab(ii)			EN	LC	1	8316	<500			1
1142	Cistanche jodostoma Butk. & Vved.	E	semi-deserts, riverside forests	P	3	0	3	B2ab(ii)			EN	EN	2	5710	<500			1
1143	Cistanche mongolica G. Beck		semi-deserts, riverside forests, salt shrubs	P	14	0	14	According to IUCN 2017			NT	LC	4	21381	decline			1
1144	Cistanche salsa (C. A. Mey.) G. Beck		semi-deserts, riverside forests, salt shrubs	P	7	3	10	B2ab(ii)			VU	LC	4	20468	<2000			1
1145	Cithareloma lehmannii Bunge		semi-deserts	A	5	0	5	B2ab(ii)			EN	LC	1	8316	<500
1146	Cladium mariscus (L.) Pohl		river beds, riverside forests	P	4	0	4	B2ab(ii)			EN	LC	2	12834	<500				1
1147	Clematis asplenifolia Schrank		river beds, screes, loose sandy screes	Ch	32	0	32				LC	LC	10	34406	decline
1148	Clematis hilariae Kovalevsk.	E	river beds, screes, loose sandy screes	Ch	11	0	11	B1ab(1)+C2a(i)			VU	VU	1	2434	<2000
1149	Clematis orientalis L.		broad-leaved forests, riverside forests	Ch	121	32	153				LC	LC	23	119251
1150	Clematis sarezica Ikonn.	E	riverside forests	Ch	2	0	2	B2ab(ii)			VU	VU	1	32568	<2000						1
1151	Clematis songarica Bunge		river beds, screes	Ch	30	21	51	According to IUCN 2017			NT	LC	5	16849
1152	Clematis tangutica (Maxim.) Korsh.		river beds, screes	Ch	21	0	21				LC	LC	1	32568	decline	1					1
1153	Clementsia semenovii (Regel & Herd.) Boriss.		fens and mires, springs	P	57	33	90				LC	LC	14	79278
1154	Cleome ariana Hedge & Lamond		river beds, loose sandy screes	A	6	0	6	B1ab(1)			VU	LC	2	8713
1156	Cleome fimbriata Vicary [syn. C. noeana Boiss.]		loose sandy screes	A	33	2	35				LC	LC	12	52713	decline
1155	Cleome lipskyi M. Pop.	E	rocks, loose sandy screes	A	2	1	3	B2ab(ii)		VU	EN	EN	1	8316	<500
1157	Cleome rostrata Bobr.		loose sandy screes, steppes	A	4	0	4	B2ab(ii)			EN	LC	2	9650	<500
1158	Climacoptera brachiata (Pall.) Botsch.		salt shrubs, salt marshes	A	7	0	7	B1ab(1)			VU	LC	3	9996			1
1159	Climacoptera bucharica (Iljin) Botsch.	E	salt marshes, salt shrubs	A	21	1	22	According to IUCN 2017			NT	NT	1	8316
1160	Climacoptera korshinskyi (Drob.) Botsch.		river beds, riverside forests	A	1	0	1	B2ab(ii)			CR	LC	1	5060	<10		1
1161	Climacoptera lanata (Pall.) Botsch.		salt marshes	A	18	0	18				LC	LC	5	46999	decline		1
1162	Climacoptera longistylosa (Iljin) Botsch. 13		steppes, pastures	A	24	0	24	According to IUCN 2017			NT	LC	2	11803			1
1163	Climacoptera olgae (Iljin) Botsch.	E	salt shrubs, salt marshes	A	4	0	4	B2ab(ii)			EN	EN	1	5060	<500
1164	Climacoptera sukaczevii Botsch.		salt shrubs, salt marshes	A	7	0	7	B1ab(1)			VU	LC	2	13376			1
1165	Climacoptera transoxana (Iljin) Botsch.	SE	salt marshes, salt shrubs, segetal	A	35	1	36				LC	LC	3	20583			1
1166	Climacoptera tuckomanica (Litv.) Botsch.		salt marshes, salt shrubs	A	12	0	12	According to IUCN 2017			NT	LC	1	5060			1
1170	Clinopodium integerrimum Boriss.		broad-leaved forests, riverside forests, broad-leaved forests	P	29	25	54				LC	LC	7	25650
1171	Clypeola jonthlaspi L.		steppes, thermophilous shrubs, salt shrubs	A	24	22	46				LC	LC	8	34724			1
1172	Cnicus benedictus L.		segetal, segetal, meadows, steppes	A	29	36	65				LC	LC	11	51018		1		1	1
1173	Cnidiocarpa alaica M. Pimen.	E	river beds, forbs	P	1	0	1	B2ab(ii)			CR	CR	1	5293	<10
1180	Codonopsis clematidea (Shrenk) Clarke		forbs, springs	P	87	44	131				LC	LC	22	111496		1
1181	Coeloglossum viride (L.) C. Hartm.		fens and mires, riverside forests	P	2	0	2	B2ab(ii)			EN	LC	1	5741	<500
1182	Colchicum kesselringii Regel		alpine meadows, moraines and snow-beds	P	36	10	46				LC	LC	14	54244		1					1
1183	Colchicum luteum Baker		alpine meadows, moraines and snow-beds	P	42	2	44				LC	LC	12	48649	decline	1					1
1184	Collomia linearis Nutt.	A	ruderal vegetation	A	?	0	0				NE	NE	1	4054
1187	Colutea guntensis Rassulova & B. Sharipova	E	river beds	N	2	0	2	B2ab(ii)			EN	EN	1	6279	<500
1188	Colutea orbiculata Sumn. [syn. C. hybrida Shap.]	E	juniper forests, xeric shrubs, screes, loose sandy screes	N	33	0	33				LC	LC	8	33822
1189	Colutea paulsenii Freyn & Sint.		thermophilous shrubs, screes, river beds	N	158	68	226				LC	LC	17	74117
1190	Comarum salesovianum (Steph.) Aschers. & Graebn.		rocks, screes, river beds	Ch	38	11	49				LC	LC	6	56462			1	1			1
1191	Comastoma falcatum (Turcz.) Toyokuni		fens and mires, alpine swards	A	7	7	14	According to IUCN 2017			NT	LC	3	38237
1192	Conioselinum schugnanicum B. Fedtsch.	E	river beds, riverside forests	P	31	2	33				LC	LC	9	71766
1193	Conioselinum tataricum Hoffm.		broad-leaved forests, thermophilous shrubs, xeric shrubs, alpine meadows, steppes, forbs	P	82	7	89				LC	LC	16	95237		1
1194	Conium maculatum L.		forbs, thermophilous shrubs, broad-leaved forests	B	18	4	22				LC	LC	7	32071
1196	Conringia clavata Boiss. [syn. Conringia perfoliata (C.A Mey.) N. Busch]		screes, rocks, segetal	A	27	1	28				LC	LC	9	36767	decline
1195	Conringia orientalis (L.) Dumort.		segetal, river beds	A	8	22	30	According to IUCN 2017			NT	LC	4	16955	increase			1
1197	Conringia persica Boiss.		screes, loose sandy screes, river beds	A	7	1	8	B1ab(1)			VU	LC	4	15487
1198	Conringia planisiliqua Fisch. & C.A. Mey.		screes, loose sandy screes, steppes, segetal, ruderal vegetation	A	60	45	105				LC	LC	10	67066
1203	Consolida camptocarpa (Fisch. & C.A. Mey.) Nevski [syn. C. songorica (Kar. et Kir.) Nevski]		semi-deserts, steppes	A	20	2	22	According to IUCN 2017			NT	LC	3	16863
1200	Consolida leptocarpa Nevski		salt marshes, steppes, thermophilous shrubs, semi-deserts	A	50	2	52				LC	LC	8	34836	decline
1201	Consolida regalis S. F. Gray		river beds, ruderal vegetation	A	5	0	5	B2ab(ii)			EN	LC	3	11306	<500
1202	Consolida rugulosa (Boiss.) Schröding.		steppes, meadows	A	7	0	7	B1ab(1)			VU	LC	3	11913
1204	Consolida stocksiana (Boiss.) Nevski		semi-deserts, steppes	A	8	5	13	According to IUCN 2017			NT	LC	2	5710
1205	Convolvulus arvensis L.		ruderal vegetation, segetal, steppes	P	230	202	432				LC	LC	26	123818		1	1	1
1206	Convolvulus campanulatus Zapr.	E	steppes, rocks	N	6	0	6	B1ab(1)			VU	VU	3	13137
1207	Convolvulus divaricatus Regel & Schmalh.	E	salt marshes, deserts	Ch	8	0	8	B1ab(1)+C2a(i)			VU	VU	1	8316			1
1209	Convolvulus fruticosus Pall.		thermophilous shrubs, steppes, juniper forests	N	11	0	11	According to IUCN 2017			NT	LC	2	13376
1208	Convolvulus hamadae (Vved.) V. Petr.		salt marshes	Ch	25	2	27	According to IUCN 2017			NT	LC	3	16522			1
1210	Convolvulus leiocalycinus Boiss.		thermophilous shrubs, steppes	N	5	0	5	B2ab(ii)			EN	LC	3	9851	<500
1211	Convolvulus lineatus L.		thermophilous shrubs, steppes, river beds	P	72	46	118				LC	LC	17	67180
1212	Convolvulus olgae Regel & Schmalh.	E	thermophilous shrubs, steppes	N	3	0	3	B2ab(ii)			EN	EN	2	7533	<500
1213	Convolvulus pilosellifolius Desr.		segetal, steppes, ruderal vegetation	P	13	0	13	According to IUCN 2017			NT	LC	10	41357	decline
1214	Convolvulus pseudocantabrica Schrenk		steppes, meadows	Ch	29	19	48				LC	LC	16	57995		1
1215	Convolvulus spinifer M. Pop.		screes, rocks	Ch	4	1	5	B1ab(i)			EN	LC	2	4357
1216	Convolvulus subhirsutus Regel & Schmalh.		thermophilous shrubs, pastures, steppes, segetal	P	19	3	22				LC	LC	12	46856		1	1
1217	Convolvulus tujuntauensis Kinzikaeva	E	screes, thermophilous shrubs	Ch	1	0	1	B2ab(ii)			CR	CR	1	8316	<10
1218	Conyza canadensis (L.) Cronq.	A	segetal, ruderal vegetation	A, B	39	22	61				NE	NE	17	73818		1	1
1219	Conyzanthus graminifolius (Spreng.) Tamamsch.	A	ruderal vegetation	A, B	1	16	17	According to IUCN 2017			NT	LC	1	5060	increase
1220	Coreopsis grandiflora Hoog ex Sweet	A	ruderal vegetation	A	50	?	50				NE	NE	23	90390
1221	Coreopsis tinctoria Nutt.	A	ruderal vegetation	A	50	?	50				NE	NE	9	37684
1222	Coriandrum sativum L.	A	ruderal vegetationne, ruderal vegetation, ruderal vegetation	A, B	250	100	350				NE	NE	25	91250		1		1
1223	Corispermum gelidum Iljin	E	alpine semi-deserts	A	3	0	3	B2ab(ii)			VU	VU	1	32568	<2000
1224	Corispermum hilariae Iljin		alpine semi-deserts	A	10	0	10	B2ab(ii)+C2a(i)			VU	LC	1	32568	<2000
1225	Corispermum lehmannianum Bunge		deserts	A	3	2	5	B2ab(ii)			EN	LC	1	5060	<500		1
1226	Corispermum pamiricum Iljin	E	alpine semi-deserts	A	8	1	9	B2ab(ii)+C2a(i)			VU	VU	2	35002	<2000
1227	Corispermum papillosum (O. Kuntze) Iljin	E	semi-deserts, deserts	A	2	0	2	B2ab(ii)			EN	EN	1	8316	<500		1
1228	Corispermum tibeticum Iljin		alpine semi-deserts	A	7	1	8	B1ab(1)			VU	LC	3	13275
2515	Coronaria coriacea (Moench) Schischk. ex Gorschk. [syn. Lychnis coronaria (L.) Desr.]		xeric shrubs, river beds, steppes	P	22	5	27	According to IUCN 2017			NT	LC	2	6059							1
1229	Coronopus didymus (L.) Smith	A	segetal, ruderal vegetation	A	0	1	1				NE	NE	1	3487	<10
1230	Cortusa brotheri Pax ex Lipsky		fens and mires, forbs	P	5	0	5	B2ab(ii)			EN	LC	4	12134	<500
1231	Cortusa turkestanica Losinsk.		fens and mires, forbs	P	150	66	216				LC	LC	17	52962
1232	Corydalis adunca Maxim. 14		steppes	P	2	0	2	B2ab(ii)			EN	LC	2	6302	<500
1233	Corydalis darwasica Regel ex Prain	SE	steppes, meadows	P	10	1	11	According to IUCN 2017			NT	LC	5	20428
1234	Corydalis fimbrillifera Korsh.	E	screes, river beds, juniper forests	P	11	1	12	According to IUCN 2017			NT	NT	4	46106
1235	Corydalis glaucescens Regel	SE	juniper forests	P	5	2	7	B1ab(1)			VU	LC	4	14845
1236	Corydalis gortschakovii Schrenk		moraines and snow-beds, rocks, screes	P	25	3	28				LC	LC	9	38608
1237	Corydalis gypsophila Mikhailova	E	rocks, loose sandy screes	Ch	2	0	2	B2ab(ii)			EN	EN	2	9463	<500
1247	Corydalis inconspicua Bunge [syn. C. tenella Kar. et Kir.]		rocks	P	4	0	4	B2ab(ii)			VU	LC	1	32568	<2000
1238	Corydalis kaschgarica Rupr.		loose sandy screes, screes, steppes, juniper forests	P	13	10	23				LC	LC	6	28880
1239	Corydalis ledebouriana Kar. & Kir.		forbs, xeric shrubs, alpine meadows, moraines and snow-beds	P	38	28	66				LC	LC	14	89771
1240	Corydalis macrocentra Regel	E	steppes, meadows	P	4	0	4	B2ab(ii)			EN	EN	3	13704	<500
1241	Corydalis microphylla Mikhailova	E	juniper forests, alpine steppes	Ch	3	0	3	B1ab(i)			EN	EN	1	4054
1242	Corydalis nevskii M. Pop.	E	thermophilous shrubs, forbs	P	5	0	5	B2ab(ii)			EN	EN	2	10454	<500
1243	Corydalis nudicaulis Regel	E	broad-leaved forests, juniper forests, moraines and snow-beds	P	13	3	16				LC	LC	8	32603
1244	Corydalis popovii Nevski ex M. Pop.	E	broad-leaved forests, xeric shrubs, steppes	P	10	0	10	B1ab(1)+C2a(i)			VU	VU	4	18893
1245	Corydalis sewertzowii Regel		steppes, nitrophilous rock footings	P	5	1	6	B1ab(1)			VU	LC	3	7796
1246	Corydalis stricta Steph.		alpine semi-deserts, juniper forests	P	24	0	24				LC	LC	3	41568	decline
1248	Corydalis zeravschanica Mikhailova	E	juniper forests, steppes	P	6	0	6	B1ab(1)			VU	VU	2	9346
1249	Cosmos bipinnatus Cav.	A	ruderal vegetation	A	50	?	50				NE	NE	24	90874
1250	Cosmos sulphureus Cav.	A	ruderal vegetation	A	50	?	50				NE	NE	18	72344
1251	Cotoneaster discolor Pojark.		screes	N	2	0	2	B1ab(i)			EN	LC	1	4054
1252	Cotoneaster hissaricus Pojark.		broad-leaved forests, broad-leaved forests, xeric shrubs, juniper forests	N	49	6	55				LC	LC	13	52549							1
1253	Cotoneaster insignis Pojark.		broad-leaved forests, riverside forests, forbs	N	79	9	88				LC	LC	15	60295
1254	Cotoneaster melanocarpus Fisch. ex Blytt		screes, xeric shrubs	N	11	2	13	According to IUCN 2017			NT	LC	2	9448				1			1
1255	Cotoneaster multiflorus Bunge		rocks, juniper forests, broad-leaved forests	N	46	3	49				LC	LC	11	42924				1			1
1256	Cotoneaster nummularioides Pojark.		thermophilous shrubs, broad-leaved forests	N	68	25	93				LC	LC	14	61778
1257	Cotoneaster nummularius Fisch. & C.A. Mey.		thermophilous shrubs, juniper forests, xeric shrubs, forbs	N	75	31	106				LC	LC	20	74710
1258	Cotoneaster oliganthus Pojark.		rocks, screes, xeric shrubs, juniper forests	N	44	7	51				LC	LC	12	50162
1259	Cotoneaster ovatus Pojark.		steppes	N	5	0	5	B2ab(ii)			EN	LC	4	16727	<500
1260	Cotoneaster pojarkovae Zak.		screes	N	30	0	30				LC	LC	6	26730	decline
1261	Cotoneaster popovii Pojark.	E	xeric shrubs, riverside forests	N	11	0	11	According to IUCN 2017			NT	NT	3	13053
1262	Cotoneaster soongoricus (Regel & Herd.) M. Pop.		screes	N	35	2	37				LC	LC	7	28449	decline
1263	Cotoneaster suavis Pojark.		thermophilous shrubs, forbs, xeric shrubs	N	67	2	69				LC	LC	12	44390	decline
1264	Cotoneaster subacutus Pojark.	SE	thermophilous shrubs, screes	N	41	2	43				LC	LC	14	61498
1265	Cotoneaster zeravschanicus Pojark.	E	forbs, steppes, riverside forests	N	20	1	21				LC	LC	7	24958
1266	Cousinia abbreviata Tscherneva	E	screes	P	1	0	1	B1ab(i)+B2ab(ii,iv)			CR	CR	1	2434	<10
1267	Cousinia acrodroma Tscherneva	E	steppes, screes	P	2	0	2	B2ab(ii)			EN	EN	2	8713	<500
1268	Cousinia agelocephala Tscherneva		forbs, screes	P	3	0	3	B2ab(ii)		VU	EN	LC	1	8316	<500
1269	Cousinia albertoregelia C. Winkl.	E	steppes, xeric shrubs, screes	P	5	1	6	B1ab(1)			VU	VU	2	17096
1270	Cousinia alpestris (Bornm.) Juz.	E	steppes, segetal	B	3	0	3	B2ab(ii)			EN	EN	2	8245	<500
1271	Cousinia alpina Bunge	E	juniper forests, steppes, xeric shrubs, segetal	B	76	3	79				LC	LC	12	41154
1272	Cousinia ambigens Juz.	E	steppes, salt marshes, segetal	P	7	0	7	B1ab(1)			VU	VU	3	8856
1273	Cousinia amoena C. Winkl.	E	screes, loose sandy screes	P	4	1	5	B2ab(ii)			EN	EN	2	5347	<500
1274	Cousinia angreni Juz.	E	steppes, juniper forests	P	7	0	7	B1ab(1)			VU	VU	1	3146
1275	Cousinia anomala Franch.	E	steppes	P	19	3	22	According to IUCN 2017			NT	NT	2	5397
1276	Cousinia aurea C. Winkl.	E	screes, river beds	P	8	0	8	B1ab(1)+C2a(i)			VU	VU	2	5397
1277	Cousinia batalinii C. Winkl.	E	forbs, steppes	B	45	4	49				LC	LC	10	37557
1278	Cousinia bungeana Regel & Schmalh.	SE	steppes, screes	A	6	0	6	B1ab(1)			VU	LC	2	5544
1279	Cousinia buphtalmoides Regel		steppes, screes, river beds	B	20	1	21	According to IUCN 2017			NT	LC	3	11410
1280	Cousinia butkovii Tscherneva & Vved.	E	rocks, screes	B	1	4	5	B1ab(i)+B2ab(ii)			EN	EN	1	1792	<500
1281	Cousinia calva Juz.	E	xeric shrubs, steppes	B	15	0	15	According to IUCN 2017			NT	NT	3	15144
1282	Cousinia candicans Juz.	E	rocks	P	2	0	2	B2ab(ii)			EN	EN	1	8316	<500
1283	Cousinia ceratophora Kult.	E	alpine steppes	P	4	0	4	B1ab(i)+B2ab(ii)			EN	EN	1	2138	<500
1284	Cousinia chlorantha Kult.	E	thermophilous shrubs, xeric shrubs, juniper forests, steppes	P	4	0	4	B1ab(i)			EN	EN	1	3707
1285	Cousinia coerulea Kult. ex Tscherneva	E	broad-leaved forests, screes	P	13	1	14	According to IUCN 2017			NT	NT	2	6059
1286	Cousinia coronata Bunge	E	screes, ruderal vegetation	B	5	0	5	B2ab(ii)			EN	EN	3	8309	<500
1287	Cousinia corymbosa C. Winkl.	E	forbs, screes	P	5	10	15	According to IUCN 2017		VU	NT	NT	2	14274
1288	Cousinia darwasica C. Winkl.		forbs, steppes	B	3	0	3	B2ab(ii)		VU	EN	LC	3	14158	<500
1289	Cousinia dichromata Kult.	E	steppes, segetal, segetal, river beds	P	11	0	11	According to IUCN 2017			NT	NT	4	17191
1290	Cousinia divaricata C. Winkl.	E	thermophilous shrubs	P	11	1	12	B1ab(1)+C2a(i)			VU	VU	1	2138	<2000
1291	Cousinia dubia M. Pop.	E	steppes, screes	B	6	0	6	B1ab(1)			VU	VU	3	13053
1292	Cousinia egens Juz.	E	steppes, thermophilous shrubs	P	3	0	3	B2ab(ii)			EN	EN	3	15144	<500
1293	Cousinia egregia Juz.	E	screes, loose sandy screes	P	2	0	2	B1ab(i)			EN	EN	1	3146
1294	Cousinia eriotricha Juz.	E	alpine steppes	P	3	0	3	B1ab(i)+B2ab(ii)			EN	EN	1	1792	<500
1295	Cousinia fallax C. Winkl.	E	forbs, broad-leaved forests, xeric shrubs, steppes	P	13	0	13	According to IUCN 2017			NT	NT	6	25257
1296	Cousinia fascicularis Juz.		steppes, screes	P	23	4	27				LC	LC	5	25507
1297	Cousinia fedtschenkoana Bornm.	E	forbs, alpine meadows	P	18	2	20	According to IUCN 2017			NT	NT	4	15769
1298	Cousinia ferganensis Bornm.	SE	steppes, xeric shrubs, river beds, semi-deserts	B	12	15	27	According to IUCN 2017			NT	LC	2	5710
1299	Cousinia ferruginea Kult.	E	thermophilous shrubs, steppes	B	19	3	22				LC	LC	5	22754
1300	Cousinia finitima Juz.	E	forbs	P	3	0	3	B2ab(ii)			EN	EN	2	5397	<500
1301	Cousinia franchetii C. Winkl.	E	forbs, steppes	P	47	4	51				LC	LC	6	21166
1302	Cousinia gontscharowii Juz.	SE	steppes	P	4	0	4	B2ab(ii)			EN	NT	2	12370	<500
1303	Cousinia grigoriewii Juz.	E	river beds, screes	B	4	0	4	B2ab(ii)			EN	EN	1	8780	<500
1304	Cousinia hastifolia C. Winkl.	E	steppes, forbs, broad-leaved forests, segetal, broad-leaved forests	B	43	0	43				LC	LC	7	26776
1305	Cousinia hilariae Kult.	E	semi-deserts, thermophilous shrubs	B	1	0	1	B2ab(ii)		EN	CR	CR	1	4562	<10
1306	Cousinia horridula Juz.	E	forbs	P	7	0	7	B1ab(1)			VU	VU	1	3707
1307	Cousinia integrifolia Franch.	E	steppes, thermophilous shrubs, juniper forests, broad-leaved forests, segetal	B	29	4	33				LC	LC	7	35843
1308	Cousinia kokanica Regel & Schamlh.	E	steppes, screes	B	26	1	27				LC	LC	6	50969
1309	Cousinia kuekenthalii Bornm.	E	steppes	B	1	0	1	B1ab(i)+B2ab(ii,iv)			CR	CR	1	1792	<10
1310	Cousinia laetevirens C. Winkl.	E	steppes, screes, forbs	P	23	1	24	According to IUCN 2017			NT	NT	5	17390
1311	Cousinia lanata C. Winkl.	E	steppes, screes	P	3	0	3	B2ab(ii)			EN	EN	2	5347	<500
1312	Cousinia lappacea Schrenk		steppes, segetal	P	1	0	1	B1ab(i)+B2ab(ii,iv)			CR	VU	1	1792	<10
1313	Cousinia leptacantha (Bornm.) Juz.	E	forbs, steppes, broad-leaved forests	P	19	2	21				LC	LC	5	29998
1314	Cousinia leptocampyla Bornm.		forbs, xeric shrubs, forbs	B	6	0	6	B1ab(1)		VU	VU	LC	2	11284
1315	Cousinia macilenta C. Winkl.	E	forbs, alpine meadows, screes, rocks	P	13	1	14	According to IUCN 2017			NT	NT	2	5347
1316	Cousinia magnifica Juz.	E	screes	P	16	0	16	According to IUCN 2017			NT	NT	2	6364
1317	Cousinia maracandica Juz.	E	steppes	P	5	0	5	B2ab(ii)			EN	EN	2	5397	<500
1318	Cousinia medians Juz.	E	thermophilous shrubs	P	4	0	4	B2ab(ii)			EN	EN	2	7609	<500
1319	Cousinia microcarpa Boiss.		steppes, thermophilous shrubs, xeric shrubs, broad-leaved forests, forbs	B	128	20	148				LC	LC	18	68228
1320	Cousinia mogoltavica Tscherneva & Vved.	E	thermophilous shrubs, steppes, screes, rocks	B	1	0	1	B1ab(i)+B2ab(ii,iv)		CR	CR	CR	1	484	<10
1321	Cousinia mollis Schrenk		steppes, thermophilous shrubs	B	28	2	30				LC	LC	6	34990	decline
1322	Cousinia mulgediifolia Bornm.		steppes, thermophilous shrubs, xeric shrubs	B	28	39	67	According to IUCN 2017			NT	LC	4	18631	increase
1323	Cousinia neglecta Juz.	E	steppes, screes	B	8	0	8	B1ab(i)+B2ab(i,ii)c(ii)			EN	EN	1	1792	<500
1324	Cousinia olgae Regel & Schmalh.		steppes, segetal	B	9	0	9	B1ab(1)+C2a(i)			VU	LC	4	17884
1325	Cousinia oopoda Juz.	E	steppes	P	3	0	3	B2ab(ii)			EN	EN	2	12370	<500
1326	Cousinia orthacantha Tscherneva		semi-deserts	A	4	0	4	B2ab(ii)			EN	LC	1	8316	<500
1327	Cousinia outichaschensis Franch.	E	steppes, segetal, forbs	B	68	25	93				LC	LC	10	39797
1328	Cousinia ovczinnikovii Tscherneva	E	alpine steppes, screes, moraines and snow-beds	B	6	2	8	B1ab(1)			VU	VU	3	10448
1329	Cousinia oxiana Tscherneva		salt shrubs, steppes	B	4	0	4	B2ab(ii)			EN	LC	2	11803	<500
1330	Cousinia oxytoma Rech. fil.		screes	B	1	0	1	B1ab(i)+B2ab(ii,iv)			CR	LC	1	2257	<10
1331	Cousinia pannosa C. Winkl.	E	steppes, xeric shrubs, forbs	P	65	6	71				LC	LC	15	88184
1332	Cousinia pannosiformis Tscherneva	E	screes	P	1	0	1	B2ab(ii)			CR	CR	1	5293	<10
1333	Cousinia pauciramosa Kult.	E	rocks, screes	B	1	0	1	B1ab(i)+B2ab(ii,iv)		CR	CR	CR	1	484	<10
1334	Cousinia peduncularis Juz. ex Tscherneva	E	steppes, thermophilous shrubs	B	6	0	6	B1ab(1)			VU	VU	3	13137
1335	Cousinia pentacantha Regel & Schmalh.	E	forbs, thermophilous shrubs	P	3	0	3	B1ab(i)+B2ac(ii)			CR	CR	1	484	<10
1336	Cousinia platylepis Schrenk		steppes	B	1	0	1	B2ab(ii)			CR	LC	1	3707	<10
1337	Cousinia podophylla Tscherneva	E	screes, rocks	P	7	0	7	B1ab(1)			VU	VU	2	12370
1338	Cousinia polycephala Rupr.		thermophilous shrubs, steppes, pastures, meadows, segetal	P	40	3	43				LC	LC	6	33899
1339	Cousinia princeps Franch.	E	steppes, screes	B	55	2	57	According to IUCN 2017			NT	NT	5	17197
1340	Cousinia prolifera Jaub. & Spach		segetal	A	2	0	2	B2ab(ii)			EN	LC	1	8316	<500
1341	Cousinia proxima Juz.	E	screes, rocks	P	4	0	4	B2ab(ii)			EN	EN	2	7160	<500
1342	Cousinia psammophila Kult.	E	salt shrubs, steppes	B	6	0	6	B1ab(1)			VU	VU	1	8316
1343	Cousinia pseudarctium Bornm.	E	forbs, broad-leaved forests, xeric shrubs, steppes, segetal	P	45	0	45				LC	LC	14	59598
1344	Cousinia pseudodshisakensis Tscherneva & Vved.	E	juniper forests, segetal, segetal, screes	B	8	8	16	According to IUCN 2017			NT	NT	3	9104
1345	Cousinia pseudomollis C. Winkl.		steppes	P	2	0	2	B1ab(i)+B2ab(ii,iv)			CR	VU	1	484	<10
1346	Cousinia pulchella Bunge		forbs, broad-leaved forests, broad-leaved forests, forbs	B	92	33	125				LC	LC	16	69768
1347	Cousinia pulchra C. Winkl.	E	steppes, screes, xeric shrubs, thermophilous shrubs	B	33	3	36				LC	LC	5	25507
1348	Cousinia pusilla C. Winkl.	E	salt shrubs, salt marshes, river beds	A	30	0	30	According to IUCN 2017			NT	NT	2	11803
1349	Cousinia pygmaea C. Winkl.		semi-deserts, steppes	A	3	0	3	B2ab(ii)			EN	LC	2	12370	<500
1350	Cousinia raddeana C. Winkl.		rocks, screes	P	2	0	2	B2ab(ii)			EN	LC	1	8316	<500
1351	Cousinia radians Bunge		xeric shrubs, steppes, forbs, segetal, screes	B	69	24	93				LC	LC	10	44751
1352	Cousinia ramulosa Rech. fil.		screes, steppes	P	5	0	5	B1ab(i)+B2ab(ii)			EN	LC	1	2434	<500
1353	Cousinia rava C. Winkl.	E	screes, rocks, loose sandy screes	P	28	0	28				LC	LC	4	45843
1354	Cousinia refracta (Bornm.) Juz.	E	thermophilous shrubs, steppes	P	22	12	34				LC	LC	5	25575
1355	Cousinia regelii C. Winkl.	SE	steppes	B	1	0	1	B2ab(ii)			CR	VU	1	3605	<10
1356	Cousinia resinosa Juz.	E	steppes	P	1	0	1	B1ab(i)+B2ab(ii,iv)			CR	CR	1	484	<10
1357	Cousinia rotundifolia C. Winkl.	E	steppes	B	20	3	23				LC	LC	4	24637
1358	Cousinia rubiginosa Kult.	E	steppes, forbs	P	22	0	22	According to IUCN 2017			NT	NT	3	13275
1359	Cousinia sarawschanica C. Winkl.	E	alpine steppes, screes	P	17	1	18	According to IUCN 2017			NT	NT	2	5397
1360	Cousinia schmalhausenii C. Winkl.		screes	P	1	0	1	B1ab(i)+B2ab(ii,iv)			CR	LC	1	10	<10
1361	Cousinia schugnanica Juz.		alpine steppes, moraines and snow-beds	P	3	0	3	B1ab(i)+B2ab(ii)			EN	LC	1	2434	<500
1362	Cousinia sclerophylla Juz.	E	rocks, screes	P	6	3	9	B1ab(1)			VU	VU	2	12267
1363	Cousinia semidecurrens C. Winkl.		alpine steppes, alpine semi-deserts, moraines and snow-beds, screes	P	49	0	49				LC	LC	4	46775	decline
1364	Cousinia semilacera Juz.		alpine steppes, screes	P	24	0	24	According to IUCN 2017			NT	LC	3	11410
1365	Cousinia simulatrix C. Winkl.	E	forbs, rocks, screes	B	23	3	26	According to IUCN 2017			NT	NT	4	18326
1366	Cousinia sororia Juz.	E	alpine steppes, screes	P	1	0	1	B1ab(i)+B2ab(ii,iv)			CR	CR	1	2434	<10
1367	Cousinia speciosa C. Winkl.	E	steppes, screes, loose sandy screes	B	1	0	1	B1ab(i)+B2ab(ii,iv)			CR	CR	1	376	<10
1368	Cousinia splendida C. Winkl.	E	forbs, xeric shrubs	P	37	2	39	According to IUCN 2017			NT	NT	5	19374
1369	Cousinia stephanophora C. Winkl.	E	screes, forbs	P	50	6	56				LC	LC	6	24892
1370	Cousinia stricta Tscherneva	E	steppes, screes	P	1	0	1	B2ab(ii)			CR	CR	1	8316	<10
1371	Cousinia submutica Franch.	E	forbs, steppes	B	46	0	46				LC	LC	10	35585
1372	Cousinia tenella Fisch. & C.A. Mey.		salt marshes, segetal, river beds	A	15	0	15	According to IUCN 2017			NT	LC	5	29697	decline
1373	Cousinia tianschanica Kult.	E	steppes, forbs, rocks	B	18	0	18	According to IUCN 2017			NT	NT	1	3146		1
1374	Cousinia tomentella C. Winkl.	E	thermophilous shrubs, forbs, alpine meadows, broad-leaved forests, forbs	P	33	0	33				LC	LC	6	30696
1375	Cousinia trachyphylla Juz.	E	screes, rocks	P	1	0	1	B2ab(ii)			CR	CR	1	5494	<10
1376	Cousinia ulotoma Bornm.	E	steppes	B	1	0	1	B2ab(ii)		CR	CR	CR	1	3605	<10
1377	Cousinia umbrosa Bunge		thermophilous shrubs, broad-leaved forests, forbs	P	54	23	77				LC	LC	15	62947
1378	Cousinia verticillaris Bunge	E	alpine steppes	P	49	0	49	According to IUCN 2017			NT	NT	6	19050
1379	Cousinia xanthina Bornm.	E	steppes	P	3	0	3	B1ab(i)			EN	EN	2	4255
1380	Cousiniopsis atractyloides (C. Winkl.) Nevski		semi-deserts, steppes	A	29	0	29				LC	LC	6	30181	decline
1381	Crambe gordjaginii Spryg. & M. Pop.	SE	steppes, screes	P	6	0	6	B1ab(1)			VU	LC	2	11803
1382	Crambe kotschyana Boiss.		forbs, screes	P	46	28	74				LC	LC	10	44036		1	1
1383	Crambe orientalis L.	A	ruderal vegetation, segetal	P	0	2	2				NE	NE	2	5397
1384	Crambe schugnana Korsh.		screes, rocks	P	10	6	16	According to IUCN 2017			NT	LC	4	11501
1386	Crataegus chlorocarpa Lenne & C. Koch [syn. C. altaica (Loud.) Lage, C. korolkowii L. Henry]		river beds, riverside forests	M	66	2	68				LC	LC	14	57820	decline			1
1387	Crataegus darwasica Pojark. 15	E	river beds, riverside forests	M	2	0	2	According to IUCN 2017	CR	VU	EX	EX	1	870	<10
1388	Crataegus fischeri Schneid 16	E	river beds, riverside forests	M	38	0	38				LC	LC	13	49831				1			1
1389	Crataegus hissarica Pojark.	E	river beds, riverside forests	M	14	0	14	According to IUCN 2017			NT	NT	5	20815							1
1390	Crataegus necopinata Pojark.	E	river beds, riverside forests	M	5	0	5	B1ab(i)	CR		EN	EN	2	4835
1391	Crataegus pamiroalaica V. Zapr.	E	river beds, riverside forests	M	3	1	4	B2ab(ii)		VU	EN	EN	2	6059	<500
1392	Crataegus pontica C. Koch		thermophilous shrubs, broad-leaved forests, steppes	M	56	26	82				LC	LC	8	32831				1			1
1393	Crataegus remotilobata Raik. ex M. Pop.	SE	river beds, riverside forests	M	9	8	17	According to IUCN 2017			NT	LC	2	5710					1		1
1394	Crataegus songorica C. Koch		xeric shrubs, steppes	M	29	2	31				LC	LC	12	52870	decline				1
1395	Crataegus turkestanica Pojark.		broad-leaved forests	M	60	16	76				LC	LC	13	46691					1
1396	Crepis alaica Krasch.	E	alpine steppes, alpine semi-deserts	P	5	0	5	B1ab(i)+B2ab(ii,iv)			CR	CR	1	376	<10
1397	Crepis corniculata Regel & Schmalh.		steppes, xeric shrubs	P	35	2	37				LC	LC	10	71294	decline
1398	Crepis darvazica Krasch.		broad-leaved forests, xeric shrubs, screes	P	27	1	28				LC	LC	9	29056	decline
1399	Crepis flexuosa (Ledeb.) Clarke		alpine steppes, alpine semi-deserts	P	62	2	64				LC	LC	9	68475	decline
759	Crepis kotschyana (Boiss.) Boiss.		screes, forbs	A	34	0	34				LC	LC	10	38127	decline
1400	Crepis lactea Lipsch.		alpine steppes, alpine semi-deserts	P	9	0	9	B2ab(ii)+C2a(i)			VU	LC	1	32568	<2000
1401	Crepis multicaulis Ledeb.		alpine steppes, alpine meadows, screes, rocks	P	84	16	100				LC	LC	21	98358
1402	Crepis oreades Schrenk		forbs, alpine meadows, alpine steppes	P	61	24	85				LC	LC	10	66148
2928	Crepis pulchra L. [syn. Phaecasium pulchrum (L.) Reichenb.]		steppes, xeric shrubs, forbs, meadows, forbs	A	134	70	204				LC	LC	20	79977
1403	Crepis sibirica L.		broad-leaved forests, xeric shrubs, broad-leaved forests, forbs	P	35	8	43				LC	LC	9	37850
1404	Crepis sogdiana (Krasch.) Czer.	E	alpine steppes, alpine semi-deserts	P	7	0	7	B1ab(1)			VU	VU	2	9448
760	Crepis trichocephala (Krasch.) V. V. Nikit.		thermophilous shrubs, xeric shrubs, broad-leaved forests, steppes	A	39	24	63				LC	LC	10	44554
1405	Cressa cretica L.		salt marshes, segetal, river beds	P	20	3	23				LC	LC	5	29697
1406	Crocus korolkowii Regel ex Maw	SE	forbs, thermophilous shrubs, alpine meadows	P	33	4	37			EN	LC	LC	12	51539				1			1
1407	Crucianella baldshuanica Krasch.	E	thermophilous shrubs, forbs	A	12	0	12	According to IUCN 2017			NT	NT	3	13137
1408	Crucianella chlorostachys Fisch. & C.A. Mey.		steppes	A	2	0	2	B1ab(i)			EN	LC	2	3630
1409	Crucianella divaricata Korov.	E	steppes, segetal, segetal	A	19	1	20				LC	LC	6	30696
1410	Crucianella exasperata Fisch. & C.A. Mey.		thermophilous shrubs, steppes, forbs	A	12	2	14	According to IUCN 2017			NT	LC	4	10997
1411	Crucianella filifolia Regel & C. Winkl.		screes, rocks, steppes	A	3	0	3	B2ab(ii)			EN	LC	1	8316	<500
1412	Crucianella gilanica Trin.		steppes, screes, rocks	P	33	0	33				LC	LC	7	33573	decline
1413	Crucianella schischkinii Lincz.	SE	steppes	A	6	0	6	B1ab(1)			VU	LC	1	8316
1974	Cruciata pedemontana (Bell.) Ehrend.		steppes	A	13	10	23				LC	LC	8	39336
1414	Crupina vulgaris Cass.		forbs, meadows, steppes, segetal	A	67	30	97				LC	LC	17	66800
1415	Crypsis schoenoides (L.) Lam.		salt marshes, segetal	A	5	4	9	B1ab(1)			VU	LC	4	19686
1417	Cryptocodon monocephalus (Trautv.) Fed.		steppes	P	2	0	2	B1ab(i)		VU	EN	LC	1	3605
1418	Cryptogramma stelleri (S. G. Gmel.) Prantl		rocks	P	2	4	6	B1ab(1)		CR	VU	LC	2	8167
1419	Cryptospora falcata Kar. et Kir.		steppes, meadows	A	72	42	114				LC	LC	9	36832
1420	Cryptospora trichocarpa Botsch.	E	steppes, meadows	A	3	0	3	B2ab(ii)			EN	EN	1	8316	<500
1421	Cuminum setifolium (Boiss.) K.-Pol.		thermophilous shrubs, salt marshes, segetal, semi-deserts	A	33	8	41				LC	LC	9	40639				1
1422	Cuscuta approximata Bab. [syn. C. cupulata Engelm.]		segetal, river beds, meadows	A	38	0	38				LC	LC	7	28419	decline
1424	Cuscuta babylonica Auch. ex Choisy		salt marshes, steppes	A	4	1	5	B2ab(ii)			EN	LC	1	8316	<500
1426	Cuscuta bucharica Palib.	E	thermophilous shrubs, steppes, meadows	A	39	1	40				LC	LC	8	38361
1427	Cuscuta callinema Butk.	E	steppes	A	10	0	10	B2ab(ii)+C2a(i)			VU	VU	6	29472	<2000
1428	Cuscuta campestris Yunck.	A	segetal, meadows	A	20	19	39				NE	NE	13	60178
1423	Cuscuta cesatiana Bertol. [syn. C. tinei Insenga, C. australis R. Br.)		segetal, meadows	A	1	0	1	B2ab(ii)			CR	LC	1	4054	<10
1430	Cuscuta chinensis Lam.		steppes, pastures	A	5	1	6	B1ab(1)			VU	LC	2	10454
1431	Cuscuta convallariiflora Pavl.	SE	river beds, riverside forests	A	4	0	4	B2ab(ii)			EN	NT	3	14342	<500
1432	Cuscuta epilinum Weihe		segetal	A	8	8	16	According to IUCN 2017			NT	LC	3	16439
1433	Cuscuta epithymum (L.) L.		steppes	A	2	0	2	B1ab(i)+B2ab(ii)			EN	LC	1	2434	<500
1434	Cuscuta europaea L.		segetal, meadows	A	24	2	26				LC	LC	18	100506	decline
1435	Cuscuta gigantea Griff.		river beds, riverside forests, loose sandy screes	A	18	0	18	According to IUCN 2017			NT	LC	3	13275
1437	Cuscuta kotschyana Boiss.		rocks, screes, semi-deserts	A	6	0	6	B2ab(ii)			VU	LC	4	42643	<2000
1438	Cuscuta lehmanniana Bunge		river beds, meadows, xeric shrubs, riverside forests	A	17	0	17				LC	LC	5	20879	decline
1439	Cuscuta lupuliformis Krock.		thermophilous shrubs, riverside forests, meadows	A	13	0	13	According to IUCN 2017			NT	LC	8	29432	decline
1440	Cuscuta monogyna Vahl		segetal, meadows, gardens and orchards	A	20	2	22				LC	LC	12	48003	decline
1425	Cuscuta palaestina Boiss. [syn. C. planiflora Ten., C. brevistyla A. Br. ex A. Rich.)		screes, meadows, steppes	A	17	0	17				LC	LC	14	52335	decline
1441	Cuscuta pamirica Butk.	E	xeric shrubs, semi-deserts	A	7	0	7	B2ab(ii)			VU	VU	3	43409	<2000
1442	Cuscuta pedicellata Ledeb.		screes, segetal	A	8	0	8	B2ab(ii)+C2a(i)			VU	LC	7	26930	<2000
1436	Cuscuta pellucida Butk. [syn. C. indica (Engelm.) Petrov ex Butkov]		segetal, river beds, meadows, gardens and orchards	A	31	0	31				LC	LC	17	100869	decline
1443	Cuscuta pulchella Engelm.		steppes, salt marshes	A	4	0	4	B2ab(ii)			EN	LC	1	8316	<500
1444	Cuscuta ruschanica Junussov	E	xeric shrubs	A	1	0	1	According to IUCN 2017			EX	EX	1	4562
1429	Cuscuta stenocalycina Palib. [syn. C. capitata Roxb.]		pastures, river beds, meadows	A	16	0	16				LC	LC	8	64107	decline
1445	Cuscuta tianschanica Palib.		screes, xeric shrubs	A	7	0	7	B1ab(1)			VU	LC	2	8713
1446	Cutandia memphitica (Spreng.) Benth.		deserts, deserts	A	1	0	1	B2ab(ii)			CR	LC	1	8316	<10
1447	Cylindrocarpa sewerzowii (Regel) Regel	SE	rocks	P	2	0	2	B2ab(ii)			EN	NT	2	9346	<500
1448	Cymatocarpus popovii Botsch. & Vved.	SE	thermophilous shrubs, meadows, steppes	A	28	0	28				LC	LC	5	29697
1449	Cymbolaena griffithii (A. Gray) Wagenitz		steppes, screes	A	33	16	49				LC	LC	11	41424
1451	Cynanchum sibiricum var. triangulare-lobateum Rassul. et B. Scharip. 17	E	river beds, deserts	P	13	6	19	According to IUCN 2017			NT	NT	3	19530
1450	Cynanchum sibiricum Willd.		river beds, riverside forests, segetal, ruderal vegetation	P	13	0	13	According to IUCN 2017			NT	LC	12	50408	decline
1452	Cynanchum sibiricum Willd.		river beds, riverside forests, segetal, ruderal vegetation	P	16	0	16				LC	LC	8	41553	decline
1453	Cynanchum stellatum var. lanceolato-lobatum Rassul. et B. Scharip.		river beds, riverside forests, segetal, ruderal vegetation	P	7	0	7	B1ab(1)			VU	LC	3	18082
1454	Cynanchum stellatum var. oblongo-lobatum Rassul. et B. Scharip.		river beds, riverside forests, segetal, ruderal vegetation	P	7	0	7	B1ab(1)			VU	LC	1	3487
1455	Cynanchum stellatum var. obtuse-lobatum Rassul. et B. Scharip.		river beds, riverside forests, segetal, ruderal vegetation	P	2	0	2	B2ab(ii)			EN	LC	1	8316	<500
1457	Cynanchum stellatum var. ovali-lobatum Rassul. et B. Scharip.		river beds, riverside forests, segetal, ruderal vegetation	P	2	0	2	B2ab(ii)			EN	LC	1	8316	<500
1456	Cynanchum stellatum var. ovoideo-lobatum Rassul. et B. Scharip.		river beds, riverside forests, segetal, ruderal vegetation	P	3	0	3	B2ab(ii)			EN	LC	2	11803	<500
1458	Cynodon dactylon (L.) Pers.		segetal, ruderal vegetation	P	39	113	152				LC	LC	11	47525			1
1459	Cynoglossum creticum Mill.		segetal	A, B	12	0	12	According to IUCN 2017			NT	LC	6	31923	decline
1460	Cynoglossum kuramense (Turak.) Greuter & Stier [syn. Rindera kuramensis Turak.]		steppes	P	?	0				CR	DD	DD	1
1461	Cynoglossum seravschanicum (B. Fedtsch.) M. Pop.	E	xeric shrubs, broad-leaved forests, forbs, steppes	P	14	2	16				LC	LC	5	20204
1462	Cynomorium songaricum Rupr.		semi-deserts, steppes	P	2	1	3	B2ab(ii)			EN	LC	1	8316	<500	1	1
1463	Cyperus difformis L.		segetal	A	12	67	79				LC	LC	4	26210
1464	Cyperus fuscus L.		segetal, river beds	A	22	14	36				LC	LC	6	31835
1465	Cyperus glaber L.		river beds	A	6	0	6	B1ab(1)			VU	LC	4	16873
1466	Cyperus iria L.		segetal, river beds	A	2	1	3	B2ab(ii)			EN	LC	1	8316	<500
55	Cyperus laevigatus (All.) Turrill 1		segetal, river beds	P	9	5	14	According to IUCN 2017			NT	LC	2	17096
1467	Cyperus longus L.		segetal, river beds	P	27	18	45				LC	LC	5	23872			1	1
1468	Cyperus rotundus L.		segetal, river beds, ruderal vegetation	P	46	66	112				LC	LC	7	35756			1	1
1469	Cyperus tenuispicus Steud.		segetal	A	4	0	4	B2ab(ii)			EN	LC	2	12370	<500
1470	Cysticorydalis fedtschenkoana (Regel) Fedde ex Ikonn.		moraines and snow-beds, moraines and snow-beds, fens and mires	P	36	1	37				LC	LC	10	70933	decline
1471	Cystopteris fragilis (L.) Bernh.		forbs, rocks, screes, xeric shrubs, forbs	P	41	35	76				LC	LC	16	89354
1472	Dactylis glomerata L.		meadows, thermophilous shrubs	P	46	28	74				LC	LC	13	55428			1
1473	Dactylorhiza kotschyi (Reichenb. fil.) Soo		fens and mires	P	15	2	17				LC	LC	3	41281	decline
1474	Dactylorhiza magna (Czerniak.) Ikonn.		fens and mires	P	18	1	19				LC	LC	7	33478	decline
1476	Dactylorhiza umbrosa (Kar. et Kir.) Nevski		fens and mires, riverside forests	P	99	142	241				LC	LC	19	75317
1480	Datisca cannabina L.		river beds	P	41	17	58				LC	LC	14	57003		1		1
1481	Datura stramonium L.	A	segetal, segetal	A	29	25	54				NE	NE	11	49939		1
1482	Daucus carota L.		broad-leaved forests, forbs	A, B	250	23	273				LC	LC	23	85706		1	1	1
1483	Delphinium batalinii Huth		broad-leaved forests, juniper forests, steppes, forbs	P	33	0	33				LC	LC	11	46125	decline						1
1484	Delphinium biternatum Huth		steppes, forbs, thermophilous shrubs, juniper forests, xeric shrubs	P	52	15	67				LC	LC	15	54409		1					1
1485	Delphinium brunonianum Royle		rocks, screes	P	37	2	39				LC	LC	6	53833	decline						1
1486	Delphinium bucharicum M. Pop.	E	thermophilous shrubs, screes	P	7	1	8	B1ab(1)			VU	VU	1	8316							1
1487	Delphinium confusum M. Pop.		juniper forests, xeric shrubs, screes	P	2	0	2	B1ab(i)			EN	LC	1	3707							1
1488	Delphinium decoloratum Ovcz. & Koczk.	E	screes	P	3	3	6	B1ab(1)		VU	VU	VU	1	870	<500						1
1489	Delphinium karategini Korsh.	E	thermophilous shrubs, juniper forests, steppes	P	9	0	9	B2ab(ii)+C2a(i)			VU	VU	5	29930	<2000						1
1490	Delphinium lacostei Danguy		screes, river beds	P	3	0	3	B2ab(ii)			VU	LC	1	32568	<2000						1
1491	Delphinium lipskyi Korsh.	E	thermophilous shrubs	P	20	2	22				LC	LC	7	24474							1
1492	Delphinium longipedunculatum Regel & Schmalh.	E	forbs, thermophilous shrubs, steppes	P	3	0	3	B2ab(ii)			EN	EN	3	8690	<500						1
1493	Delphinium minjanense Rech. fil.	E	screes	P	3	0	3	B2ab(ii)			EN	EN	1	6279	<500						1
1494	Delphinium oreophilum Huth [syn. Delphinium nevskii Zak.]		screes, forbs, riverside forests, juniper forests	P	84	35	119				LC	LC	14	81776							1
1495	Delphinium ovczinnikovii R. Kam. et Pissjauk.	E	juniper forests	P	6	0	6	B1ab(1)		CR	VU	VU	2	7160							1
1496	Delphinium propinquum Nevski	E	screes	P	14	0	14	According to IUCN 2017			NT	NT	8	59644							1
1497	Delphinium semibarbatum Bien. ex Boiss.		thermophilous shrubs, forbs	P	59	24	83				LC	LC	16	60961							1
1498	Delphinium semiclavatum Nevski		steppes	P	1	0	1	B2ab(ii)			CR	LC	1	3605	<10						1
1499	Delphinium ternatum Huth	E	juniper forests, xeric shrubs, forbs, broad-leaved forests	P	30	2	32				LC	LC	5	22034							1
1500	Dendranthema indicum (L.) Des Moul.	A	ruderal vegetation	P	50	?	50				NE	NE	1	4054
1501	Dendranthema morifolium (Ramat.) Tzvel.	A	ruderal vegetation	P	50	?	50				NE	NE	24	90874
1502	Dendrostellera turkmenorum Pobed.		semi-deserts	N	4	1	5	B2ab(ii)			EN	LC	1	8316	<500
1503	Deschampsia cespitosa (L.) Beauv.		fens and mires, alpine meadows, riverside forests	P	7	1	8	B1ab(1)			VU	LC	3	10867			1
1504	Deschampsia koelerioides Regel		alpine meadows, alpine pastures	P	23	14	37				LC	LC	7	60683			1
1505	Descurainia sophia (L.) Webb ex Prantl		ruderal vegetation, pastures, segetal	A	44	39	83				LC	LC	16	99199		1
1507	Desideria pamirica Suslova	E	moraines and snow-beds, alpine swards	A	6	0	6	B2ab(ii)		EN	VU	VU	2	35002	<2000
1508	Dianthus baldshuanicus Lincz.	E	loose sandy screes, screes	P	70	5	75				LC	LC	13	51649
1509	Dianthus darvazicus Lincz.	SE	rocks, screes	P	66	15	81				LC	LC	12	74565
1510	Dianthus pamiralaicus Lincz.	E	xeric shrubs, alpine meadows	P	13	0	13	According to IUCN 2017			NT	NT	5	22111
1511	Dianthus seravschanicus Schischk.	SE	rocks, screes, loose sandy screes, broad-leaved forests, xeric shrubs	P	34	8	42				LC	LC	13	57025
1512	Dianthus subscabridus Lincz.	E	rocks, screes, juniper forests	P	15	0	15	According to IUCN 2017			NT	NT	4	14845
1513	Dianthus tetralepis Nevski	SE	screes, river beds	P	79	25	104				LC	LC	19	67943
1514	Diarthron vesiculosum (Fisch. & C.A. Mey. ex Kar. & Kir.) C. A. Mey.		segetal, river beds, steppes	A	104	85	189				LC	LC	20	103678
1515	Dichasianthus subtilissimus (M. Pop.) Ovcz. & Junussov	SE	xeric shrubs, thermophilous shrubs, screes, forbs, river beds	A	31	13	44				LC	LC	13	47739
1030	Dichodon cerastoides (L.) Reichenb. [syn. C. cerastoides (L.) Britton]		rocks, screes, fens and mires, alpine steppes	P	74	28	102				LC	LC	15	93445			1
2046	Dichoglottis alsinoides (Bunge) Walp.		xeric shrubs, juniper forests, screes	A	33	6	39				LC	LC	8	30410
1516	Dictamnus angustifolius G. Don fil. ex Sweet		broad-leaved forests, forbs	P	33	1	34				LC	LC	8	31498	decline
1517	Dictamnus tadshikorum Vved.	E	steppes, forbs	P	41	18	59				LC	LC	7	29226
1519	Didymophysa fedtschenkoana Regel		screes, moraines and snow-beds, moraines and snow-beds, river beds	P	38	3	41				LC	LC	10	70899
1520	Didymophysa fedtschenkoana subsp. incisa Janussov & R. Kam.	E	screes, moraines and snow-beds, moraines and snow-beds, river beds	P	5	0	5	B2ab(ii)			VU	VU	2	35002	<2000
1521	Digitaria ischaemum (Schreb.) Muehl.		segetal, river beds, ruderal vegetation, gardens and orchards	A	6	0	6	B2ab(ii)			VU	LC	5	23025	<2000		1
1522	Digitaria sanguinalis (L.) Scop. [syn. Panicum sanguinale L.]		segetal, river beds, ruderal vegetation	A	9	2	11	According to IUCN 2017			NT	LC	7	27217			1
1524	Dilophia salsa Thoms.		salt marshes, fens and mires, river beds	B, P	16	7	23				LC	LC	1	32568
1525	Dimorphosciadium gayoides (Regel. & Schamlh.) M. Pimen.	SE	alpine steppes	P	1	1	2	B2ab(ii)			EN	NT	1	5293	<500
3994	Dimorphostemon glandulosus (Kar. & Kir.) Golubk. [syn. Torularia glandulosa (Kar. et Kir.) Vass.]		river beds, fens and mires	A	2	0	2	B2ab(ii)			VU	LC	1	32568	<2000
1526	Dionysia gandzhinae R. Kam.	E	rocks	P	1	0	1	B2ab(ii)			CR	CR	1	8316	<10
1527	Dionysia involucrata Zapr.	E	rocks	P	8	15	23	According to IUCN 2017		VU	NT	NT	1	3555
1528	Diospyros lotus L.		broad-leaved forests, riverside forests	M	8	6	14	According to IUCN 2017		EN	NT	LC	2	4642				1			1
1529	Dipsacus dipsacoides (Kar. et Kir.) Botsch.		xeric shrubs, forbs, broad-leaved forests, screes, river beds	B	27	2	29				LC	LC	14	56906	decline
1530	Dipsacus laciniatus L.		segetal, xeric shrubs, ruderal vegetation	B	10	2	12	According to IUCN 2017			NT	LC	4	17191
1531	Dipterocome pusilla Fisch. & C.A. Mey.		steppes	A	5	0	5	B2ab(ii)			EN	LC	2	13376	<500
1532	Diptychocarpus strictus (Fisch. ex Bieb.) Trautv.		deserts, semi-deserts, segetal	A	28	0	28				LC	LC	6	30181	decline		1
1533	Dodartia orientalis L.		steppes, screes, ruderal vegetation, segetal, forbs, xeric shrubs, river beds	P	47	30	77				LC	LC	14	54881		1	1
1534	Dopatrium junceum (Roxb.) Buch.-Ham. ex Benth.		segetal	A	3	0	3	B1ab(i)			EN	LC	1	4054
1535	Dorema aitchisonii Korovin ex M. Pimen.		thermophilous shrubs	P	3	0	3	B2ab(ii)			EN	LC	2	12370	<500	1				1
1536	Dorema sabulosum Litv.	E	semi-deserts, salt shrubs, deserts	P	4	0	4	B2ab(ii)			EN	EN	1	8316	<500
1537	Doronicum turkestanicum Cavill.		forbs, alpine meadows, alpine swards, moraines and snow-beds	P	4	1	5	B1ab(i)+B2ab(ii,iv)			CR	LC	1	376	<10
1538	Draba alajica Litv.	E	screes, alpine steppes	P	5	0	5	B2ab(ii)			EN	EN	2	5669	<500
1539	Draba alberti Regel. & Schmalh.		screes, rocks, alpine semi-deserts	P	2	0	2	B1ab(i)			EN	LC	1	3146
1540	Draba altaica (C. A. Mey.) Bunge		fens and mires, alpine meadows, alpine steppes	P	27	5	32				LC	LC	8	57856
1541	Draba alticola Kom.		rocks, screes	B, P	12	1	13	According to IUCN 2017			NT	LC	5	18102
1550	Draba cana Rydb. [syn. D. lanceolata Royle]		screes, rocks, loose sandy screes, steppes	P	37	17	54				LC	LC	11	69985			1
1543	Draba darwasica Lipsky	E	rocks, screes	P	9	0	9	B2ab(ii)+C2a(i)			VU	VU	4	39660	<2000
1544	Draba hissarica Lipsky	E	screes, rocks	P	5	0	5	B2ab(ii)			EN	EN	3	12901	<500
1545	Draba huetii Boiss.		forbs, thermophilous shrubs, segetal	P	13	2	15	According to IUCN 2017			NT	LC	5	25029	decline
1546	Draba junussovii Tolm. 18	E	screes, moraines and snow-beds	P	2	0	2	B1ab(i)			EN	EN	1	3555
1547	Draba koeiei Rech. fil.		alpine steppes, alpine semi-deserts	P	13	0	13	According to IUCN 2017			NT	LC	3	14207
1548	Draba korshinskyi (O. Fedtsch.) Pohle		alpine swards, alpine semi-deserts	P	37	3	40				LC	LC	4	43538			1
1549	Draba kuramensis Junussov	E	rocks	P	2	0	2	B1ab(i)			EN	EN	1	3146
1551	Draba lasiophylla Royle		screes, loose sandy screes, rocks	P	17	0	17				LC	LC	5	44378	decline
1552	Draba melanopus Kom.		moraines and snow-beds, moraines and snow-beds, alpine semi-deserts, alpine swards	B, P	30	2	32				LC	LC	8	30367	decline
1553	Draba nemorosa L.		steppes, meadows, forbs	P	5	2	7	B1ab(1)			VU	LC	5	16849
1554	Draba odudiana Lipsky	E	rocks	P	1	0	1	B1ab(i)+B2ab(ii,iv)		VU	CR	CR	1	2697	<10
1555	Draba olgae Regel. & Schmalh.		forbs, alpine meadows, alpine swards, moraines and snow-beds	P	41	3	44				LC	LC	9	31821			1
1556	Draba oreades Schrenk		alpine swards, screes, alpine semi-deserts	P	7	2	9	B2ab(ii)			VU	LC	3	40092	<2000
1557	Draba pamirica (O. Fedtsch.) Pohle	E	screes, moraines and snow-beds, alpine swards	P	10	2	12	According to IUCN 2017			NT	NT	4	46574
1558	Draba parviflora (Regel) O.E. Schultz		fens and mires, alpine meadows, moraines and snow-beds	P	3	0	3	B2ab(ii)			VU	LC	2	38847	<2000
1559	Draba physocarpa Kom.	E	rocks, moraines and snow-beds	P	3	0	3	B2ab(ii)			EN	EN	2	9710	<500
1542	Draba rosularis Boiss. [syn. D. aucheri Boiss.]		forbs, alpine meadows	B, P	8	0	8	B1ab(1)+C2a(i)			VU	LC	4	14427
1560	Draba stenocarpa Hook fil. & Thoms.		juniper forests, xeric shrubs, river beds	P	26	7	33				LC	LC	12	70049
1561	Draba tibetica Hook fil. & Thoms.		forbs, pastures, alpine steppes, rocks	P	32	20	52				LC	LC	9	63555
1562	Drabopsis nuda (Belanger) Stapf		thermophilous shrubs, salt marshes, forbs	A	41	14	55				LC	LC	13	51337			1
1563	Dracocephalum bipinnatum Rupr.		alpine steppes, screes	P	29	15	44				LC	LC	8	36230
1564	Dracocephalum diversifolium Rupr.	E	rocks, screes, steppes	P	28	5	33	According to IUCN 2017			NT	NT	6	17999			1
1565	Dracocephalum formosum Gontsch.	E	fens and mires, springs, moraines and snow-beds	P	5	2	7	B1ab(1)		VU	VU	VU	1	3555
1566	Dracocephalum heterophyllum Benth.		river beds, screes	P	42	20	62				LC	LC	1	32568		1		1
1567	Dracocephalum imberbe Bunge		screes, loose sandy screes	P	5	1	6	B1ab(1)			VU	LC	4	18346		1					1
1568	Dracocephalum integrifolium Bunge		steppes, xeric shrubs, forbs	Ch	62	30	92				LC	LC	16	61350				1
1569	Dracocephalum komarovii Lipsky	E	steppes, screes, loose sandy screes, river beds	Ch	20	4	24	According to IUCN 2017			NT	NT	4	16199		1		1
1570	Dracocephalum nodulosum Rupr.		xeric shrubs, steppes, alpine meadows	P	11	3	14	According to IUCN 2017			NT	LC	5	22354				1
1571	Dracocephalum oblongifolium Regel		screes, loose sandy screes, river beds, alpine meadows	P	40	24	64				LC	LC	6	23081							1
1572	Dracocephalum paulsenii Briq.		moraines and snow-beds, alpine steppes, moraines and snow-beds	P	49	28	77				LC	LC	6	54843		1		1
1573	Dracocephalum schischkinii Strizhova	E	alpine steppes	P	2	0	2	B2ab(ii)			EN	EN	2	9262	<500
1574	Dracocephalum scrobiculatum Regel	SE	rocks, screes, steppes	Ch	13	3	16	According to IUCN 2017			NT	LC	5	18400				1
1575	Dracocephalum stamineum Kar. & Kir.		screes, moraines and snow-beds, river beds	P	59	2	61				LC	LC	7	29561	decline	1
1576	Drepanocaryum sewerzowii (Regel) Pojark.		thermophilous shrubs, xeric shrubs, steppes, juniper forests, forbs	A	85	50	135				LC	LC	18	71078
1577	Dryopteris barbigera (Hook.) O. Kuntze [syn. D. komarovii Koss.]	SE	rocks	P	1	0	1	B2ab(ii)		CR	CR	LC	1	5741	<10
1578	Dryopteris filix-mas (L.) Schott		broad-leaved forests, broad-leaved forests, springs	P	5	1	6	B1ab(1)			VU	LC	3	10028		1
1579	Duchesnea indica (Andr.) Focke	A	ruderal vegetation	P	5	15	20				NE	NE	2	4924
1581	Echinochloa crusgalli (L.) Beauv.		segetal, river beds	A	17	86	103				LC	LC	14	91114			1
1580	Echinochloa oryzoides (Ard.) Fritsch. [syn. E. macrocarpa Vasing.]	A	segetal, river beds, xeric shrubs	A	3	7	10				NE	NE	7	36846
1582	Echinophora sibthorpiana Guss.		segetal, segetal	P	11	0	11	According to IUCN 2017			NT	LC	4	11043		1	1
1583	Echinops abstersibilis Iljin	E	screes, forbs, steppes	P	9	0	9	B2ab(ii)+C2a(i)			VU	VU	4	23536	<2000
1584	Echinops babatagensis Tscherneva	E	xeric shrubs	P	2	0	2	B2ab(ii)			EN	EN	1	8316	<500
1585	Echinops brevipenicillatus Tscherneva	E	steppes	P	1	0	1	B2ab(ii)			CR	CR	1	4054	<10
1586	Echinops chloroleucus Rech. fil.		screes, river beds, loose sandy screes	P	8	32	40	According to IUCN 2017			NT	LC	4	15972	increase
1587	Echinops chodzha-mumini Rassulova & B. Scharipova	E	screes	P	1	0	1	B1ab(i)+B2ab(ii,iv)			CR	CR	1	3487	<10
1588	Echinops cornigerus DC.		screes, steppes	P	4	0	4	B2ab(ii)			EN	LC	2	8713	<500
1589	Echinops dasyanthus Regel & Schmalh.	SE	screes	P	1	0	1	B1ab(i)+B2ab(ii,iv)			CR	EN	1	650	<10
1590	Echinops fedtschenkoi Iljin	E	screes	P	2	0	2	B2ab(ii)			EN	EN	1	5494	<500
1591	Echinops hissaricus Rassulova & B. Scharipova	E	screes, forbs	P	2	0	2	B1ab(i)			EN	EN	1	3555
1592	Echinops kafirniganus Bobr.	E	screes, thermophilous shrubs	P	2	0	2	B2ab(ii)			EN	EN	2	12370	<500
1593	Echinops karatavicus Regel & Schmalh.		screes	P	3	0	3	B1ab(i)			EN	LC	1	3146
1594	Echinops knorringianus Iljin	SE	semi-deserts, river beds, alpine steppes	A	3	1	4	B2ab(ii)			EN	NT	3	11811	<500
1595	Echinops leucographus Bunge		screes, steppes	P	2	0	2	B2ab(ii)			EN	LC	1	8316	<500
1596	Echinops lipskyi Iljin	E	screes	P	3	0	3	B2ab(ii)			EN	EN	3	15975	<500
1597	Echinops maracandicus Bunge		steppes, screes, xeric shrubs	P	32	3	35				LC	LC	11	46574
1598	Echinops multicaulis Nevski	E	screes	P	2	0	2	B2ab(ii)			EN	EN	2	10108	<500
1599	Echinops nanus Bunge		screes, salt marshes, salt shrubs, steppes	A	31	10	41				LC	LC	11	47984
1600	Echinops obliquilobus Iljin	E	screes, broad-leaved forests	P	5	0	5	B2ab(ii)			EN	EN	3	14839	<500
1601	Echinops praetermissus Nevski	E	steppes, loose sandy screes	P	2	0	2	B2ab(ii)			EN	EN	1	8316	<500
1602	Echinops pseudomaracandicus Rassulova & B. Scharipova	E	thermophilous shrubs, xeric shrubs	P	1	0	1	According to IUCN 2017			EX	EX	1	650
1603	Echinops rubromontanus R. Kam.	E	broad-leaved forests, screes	P	1	0	1	B2ab(ii)			CR	CR	1	8780	<10
1604	Echinops tjanschanicus Bobr.		screes	P	5	0	5	B2ab(ii)			EN	LC	2	8206	<500
1605	Echinops tschimganicus B. Fedtsch.	SE	screes	P	1	0	1	B1ab(i)+B2ab(ii,iv)			CR	EN	1	3146	<10
1606	Echinops wakhanicus Rech. fil.		screes	P	4	0	4	B1ab(i)+B2ab(ii)			EN	LC	1	2434	<500
1607	Echium biebersteinii (Lacaita) Dobrocz.		steppes, segetal, ruderal vegetation	B	37	30	67				LC	LC	14	56319
1608	Echium vulgare L.		segetal, loose sandy screes, ruderal vegetation	B	4	1	5	B2ab(ii)			EN	LC	4	11691	<500
1619	Elaeagnus angustifolia L.		river beds, riverside forests	M	15	14	29				LC	LC	5	29697		1		1
1620	Elaeagnus orientalis L.		river beds, riverside forests	M	52	35	87				LC	LC	17	74402				1
1621	Elaeagnus songarica (Bernh. ex Schlecht.) Schlecht.	E	river beds, riverside forests	M	6	1	7	B1ab(1)			VU	VU	2	5397
1609	Elaeosticta alaica (Lipsky) Kljuykov, M. Pimen. & V. Tichomirov	E	thermophilous shrubs, steppes	P	24	0	24				LC	LC	8	32635
1610	Elaeosticta allioides (Regel & Schmalh.) Kljuykov, M. Pimen. & V. Tichomirov		steppes, meadows	P	250	75	325				LC	LC	25	91250		1	1
1611	Elaeosticta bucharica (Korov.) Kljuykov, M. Pimen. & V. Tichomirov	E	steppes, meadows	P	27	4	31				LC	LC	6	30666
1612	Elaeosticta conica Korov.	E	steppes, meadows, pastures	P	2	0	2	B2ab(ii)			EN	EN	1	8316	<500
1613	Elaeosticta hirtula (Regel & Schmalh.) Kljuykov, M. Pimen. & V. Tichomirov		forbs, thermophilous shrubs, broad-leaved forests, juniper forests, alpine meadows, steppes, deserts	P	250	48	298				LC	LC	25	91250			1
1614	Elaeosticta polycarpa (Korov.) Kljuykov, M. Pimen. & V. Tichomirov		steppes, pastures	P	34	2	36				LC	LC	7	35196	decline
1615	Elaeosticta samarkandica (Korov.) Kljuykov, M. Pimen. & V. Tichomirov	SE	steppes, pastures	P	4	0	4	B2ab(ii)			EN	NT	4	12856	<500
1616	Elaeosticta transitoria (Korov.) Kljuykov, M. Pimen. & V. Tichomirov		xeric shrubs, steppes	P	2	0	2	B1ab(i)			EN	LC	2	3630
1617	Elaeosticta tschimganica (Korov.) Kljuykov, M. Pimen. & V. Tichomirov	E	juniper forests	P	2	1	3	B1ab(i)			EN	EN	1	3146
1618	Elatine triandra Schkuhr		alpine ponds, segetal	A	4	0	4	B1ab(i)			EN	LC	1	4054
1622	Eleocharis argyrolepis Kier. [syn. Scirpus argyrolepis Meinsh.]		fens and mires, littoral vegetation	P	10	18	28				LC	LC	7	31249
1623	Eleocharis atropurpurea (Retz.) C. Presl.		fens and mires, littoral vegetation	A	2	1	3	B2ab(ii)			EN	LC	1	8316	<500
1624	Eleocharis meridionalis Zinserl.		fens and mires, littoral vegetation	P	48	84	132				LC	LC	10	64773
1625	Eleocharis mitracarpa Steud. [syn. Heleocharis equisetiformis (Meinsh.) B. Fedtsch.]		fens and mires, littoral vegetation	P	15	3	18				LC	LC	5	22725
1626	Eleocharis uniglumis (Link) Schult.		fens and mires, meadows	P	40	56	96				LC	LC	12	79542
1627	Eleusine indica (L.) Gaertn.	A	ruderal vegetation, segetal	P	10	2	12				NE	NE	4	19686
1628	Elsholtzia densa Benth.		steppes, thermophilous shrubs, segetal	A	37	0	37				LC	LC	7	56291	decline
3340	Elymus caninus (L.) L. [syn. R. canina (L.) Nevski]		steppes, screes	P	1	1	2	B2ab(ii)			EN	LC	1	6279	<500
1167	Elymus dahuricus Turcz. ex Griseb. [syn. Clinelymus dahuricus (Turcz. Ex Griseb.) Nevski]		meadows	A	12	0	12	According to IUCN 2017			NT	LC	4	16028			1
3344	Elymus drobovii (Nevski) Tzvel. [syn. Roegneria drobovii Nevski]	SE	juniper forests, broad-leaved forests, forbs	P	24	0	24				LC	LC	9	33499
3342	Elymus fedtschenkoi Tzvel. [syn. Roegneria curvata Nevski]		alpine steppes, screes	P	19	0	19				LC	LC	7	23771	decline		1
3347	Elymus lachnophyllus (Ovcz. & Sidor.) Tzvel. [syn. Roegneria lachnophylla Ovcz. et Sidor.]	E	juniper forests	P	1	0	1	B2ab(ii)			CR	CR	1	3707	<10
3346	Elymus longe-aristatus subsp. canaliculatus (Nevski) Tzvel. [syn. Roegneria jacquemontii (Hook. f.) Ovcz. et Sidor]		screes, steppes, juniper forests	P	29	0	29				LC	LC	8	58943	decline
3350	Elymus macrochaetus (Nevski) Tzvel. [syn. Roegneria macrochaeta Nevski]	E	xeric shrubs, pastures, forbs, broad-leaved forests	P	25	3	28	According to IUCN 2017			NT	NT	4	15522
3351	Elymus mutabilis (Drob.) Tzvel. [syn. Roegneria oschensis (Roshev.) Nevski]		steppes, loose sandy screes, juniper forests	P	5	0	5	B2ab(ii)			EN	LC	2	8713	<500
3356	Elymus nevskii Tzvel. [syn. Roegneria ugamica (Drob.) Nevski]		pastures, meadows, forbs, steppes, forbs	P	58	2	60				LC	LC	12	46334	decline
1168	Elymus nutans Griseb. [syn. Clinelymus nutans (Griseb.) Nevski]		river beds, meadows	A	14	0	14	According to IUCN 2017			NT	LC	3	41281	decline		1
1632	Elymus pamiricus Tzvel.		moraines and snow-beds, screes, alpine swards	P	11	1	12	According to IUCN 2017			NT	LC	3	41281	decline
3345	Elymus praeruptus Tzvel. [syn. Roegneria interrupta Nevski]	E	alpine steppes, rocks, loose sandy screes, juniper forests	P	25	3	28				LC	LC	8	25750
3352	Elymus schrenkianus (Fisch. & C.A.Mey.) Tzvel. [syn. Roegneria schrenkiana (Fisch. et Mey.) Nevski]		alpine semi-deserts, fens and mires	P	13	3	16				LC	LC	3	41281
3353	Elymus schugnanicus (Nevski) Tzvel. [syn. Roegneria schugnanica Nevski]	E	alpine semi-deserts, alpine steppes	P	45	15	60				LC	LC	5	47093			1
3354	Elymus sclerophyllus (Nevski) Tzvel. [syn. Roegneria sclerophylla Nevski]	E	river beds	P	5	0	5	B2ab(ii)			EN	EN	1	5494	<500
1169	Elymus sibiricus L. [syn. Clinelymus sibiricus (L.) Nevski]		river beds	P	5	0	5	B2ab(ii)			EN	LC	2	9346	<500		1
3355	Elymus tianschanigenus Czer. [syn. Roegneria tianschanica (Drob.) Nevski]		juniper forests, meadows, riverside forests	P	29	0	29				LC	LC	8	33142	decline
3348	Elymus transhyrcanus (Nevski) Tzvel. [syn. Roegneria leptoura Nevski]	E	river beds, riverside forests	P	6	0	6	B1ab(1)			VU	VU	2	7312
3343	Elymus tschimganicus (Drob.) Tzvel. [syn. Roegneria czimganica (Drob.) Nevski]		rocks, screes, loose sandy screes, steppes	P	25	7	32				LC	LC	11	71379			1
3349	Elymusa longe-aristatus (Boiss.) Tzvel. [syn. Roegneria longiaristata (Boiss.) Drob.]		screes	P	1	0	1	B1ab(i)+B2ab(ii,iv)			CR	LC	1	1792	<10
1633	Elytrigia alaica (Drob.) Nevski	E	screes, juniper forests	P	17	0	17				LC	LC	6	56946
3341	Elytrigia alaica (Drob.) Nevski [syn. Roegneria carinata Ovcz. et Sidor.]	E	loose sandy screes	P	?	0	0				DD	DD	1	3707
1634	Elytrigia batalinii (Krasn.) Nevski		screes	P	4	0	4	B2ab(ii)			VU	LC	1	32568	<2000
1635	Elytrigia cognata (Hack.) Holub [syn. E. ferganensis (Drob.) Nevski]	E	xeric shrubs, juniper forests, steppes	P	9	0	9	B1ab(1)+C2a(i)			VU	VU	3	13053
1636	Elytrigia intermedia (Host) Nevski		forbs, steppes, thermophilous shrubs	P	18	2	20				LC	LC	6	29195	decline		1
1638	Elytrigia repens (L.) Nevski [syn. Agropyron repens (L.) P. B.]		steppes, meadows, segetal	P	41	13	54				LC	LC	14	53754			1
1639	Elytrigia setulifera Nevski	E	xeric shrubs, steppes, juniper forests	P	17	0	17				LC	LC	5	23149
1640	Elytrigia trichophora (Link) Nevski [syn. Agropyron trichophorum (Link.) K. Richt.]		thermophilous shrubs, steppes, meadows, forbs	P	55	15	70				LC	LC	15	54413			1
1641	Eminium albertii (Regel) Engl. ex B. Fedtsch.		thermophilous shrubs, forbs, steppes	P	35	2	37				LC	LC	5	28192	decline	1				1
1642	Eminium lehmannii (Bunge) O. Kuntze	SE	deserts, semi-deserts	P	9	0	9	B1ab(1)+C2a(i)			VU	LC	3	15975		1				1
1643	Enneapogon persicus Boiss.		thermophilous shrubs, river beds, steppes, semi-deserts	P	36	8	44				LC	LC	9	44080
1645	Ephedra equisetina Bunge		river beds, riverside forests, loose sandy screes	N	43	27	70				LC	LC	11	41008
1646	Ephedra fedtschenkoi Pauls.	SE	screes, deserts wysokogórskie	N	9	5	14	According to IUCN 2017			NT	LC	2	38847
1647	Ephedra gerardiana Wall. ex Stapf		screes, rocks, juniper forests, semi-deserts	N	30	3	33				LC	LC	10	68599
1648	Ephedra glauca Regel [syn. E. heterosperma V. Nik.]		screes, loose sandy screes, river beds	N	12	19	31	According to IUCN 2017			NT	LC	3	9104	increase
1649	Ephedra intermedia Schrenk & C.A. Mey. [syn. E. ferganensis V. Nik., E. microsperma V. Nik., E. persica (Stapf) V. Nik., E. tesquorum V. Nik., E. tibetica (Stapf) V. Nik., E. valida V. Nik.]		screes, riverside forests	N	18	22	40				LC	LC	5	16500	increase
1644	Ephedra kokanica Regel [syn. E. aitchisonii (Stapf) V. Nikl., E. ciliata Fisch. et Mey.]	SE	thermophilous shrubs, forbs	L	24	0	26				LC	LC	4	21883
1651	Ephedra lomatolepis Schrenk.	E	river beds, screes	N	5	0	5	B2ab(ii)			EN	EN	4	14186	<500
1652	Ephedra minuta Florin 19		rocks, screes	N	5	0	5	B2ab(ii)			EN	LC	3	9455	<500
1650	Ephedra przewalskii Stapf [syn. E. kaschgarica B. Fedtsch. et Bobr.]		steppes, semi-deserts	N	1	0	1	B2ab(ii)			CR	LC	1	4562	<10
1653	Ephedra regeL Florin [syn. E. pulvinaris V. Nik.]		rocks, alpine semi-deserts, screes	N	19	5	24				LC	LC	2	38847
1654	Ephedra strobilacea Bunge		salt marshes	N	8	0	8	B1ab(1)+C2a(i)		EN	VU	LC	2	13376			1
1655	Epilasia hemilasia (Bunge) Clarke		steppes, semi-deserts	A	16	0	16	According to IUCN 2017			NT	LC	4	17006
1656	Epilasia mirabilis Lipsch.		steppes	A	45	5	50				LC	LC	4	24637
1657	Epilobium confusum Hausskn.		fens and mires, xeric shrubs	P	3	0	3	B2ab(ii)			EN	LC	2	8417	<500
1658	Epilobium cylindricum D. Don		springs, fens and mires, river beds, xeric shrubs	P	2	16	18	According to IUCN 2017			NT	LC	1	3555
1659	Epilobium komarovii Ovcz.		springs, fens and mires, river beds, xeric shrubs	P	19	2	21				LC	LC	7	30877	decline
1660	Epilobium korshinskyi Morozova	E	springs, fens and mires	P	1	0	1	B2ab(ii)			CR	CR	1	4562	<10
1661	Epilobium lipschitzii Pachom.	E	springs, fens and mires	P	1	0	1	B2ab(ii)			CR	CR	1	6279	<10
1662	Epilobium minutiflorum Hausskn.		springs, fens and mires, river beds, xeric shrubs	P	58	49	107				LC	LC	16	98230
1663	Epilobium nervosum Boiss. & Buhse		springs	P	12	0	12	According to IUCN 2017			NT	LC	6	19882
1664	Epilobium palustre L.		fens and mires, xeric shrubs, alpine meadows, springs	P	15	20	35				LC	LC	8	36358			1
1665	Epilobium parviflorum Schreb.		alpine meadows, springs	P	9	1	10	B2ab(ii)+C2a(i)			VU	LC	5	20946	<2000
1666	Epilobium subnivale M. Pop. ex Pavl.		fens and mires, alpine meadows	P	16	0	16				LC	LC	10	45525	decline
1667	Epilobium tetragonum L.		xeric shrubs	P	11	3	14	According to IUCN 2017			NT	LC	2	12335
1668	Epilobium thermophilum Pauls.	E	springs	P	1	2	3	B2ab(ii)			VU	VU	1	32568	<2000
1669	Epilobium tianschanicum Pavlov 20		xeric shrubs, river beds, fens and mires, springs	P	63	16	79				LC	LC	16	91609
1670	Epilobium turkestanicum Pazij & Vved.		riverside forests, xeric shrubs, river beds	P	42	4	46				LC	LC	15	62303
1671	Epilobium velutinum Nevski		xeric shrubs, river beds	P	68	29	97				LC	LC	19	79775
1672	Epipactis helleborine (L.) Crantz		riverside forests	P	30	16	46				LC	LC	10	66331		1
1673	Epipactis palustris (L.) Crantz		riverside forests, fens and mires, river beds	P	7	2	9	B1ab(1)			VU	LC	5	19706
1674	Epipactis royleana Lindl.		broad-leaved forests, riverside forests	P	42	5	47				LC	LC	9	38592
1675	Equisetum arvense L.		fens and mires, riverside forests, meadows	P	10	205	215				LC	LC	5	22902		1
1676	Equisetum fluviatile L.		aquatic vegetation, springs, xeric shrubs	P	3	0	3	B1ab(1)			VU	LC	2	2000
1677	Equisetum ramosissimum Desf.		river beds, segetal	P	37	108	145				LC	LC	17	105178			1
1678	Eragrostis amurensis Probat.	A	ruderal vegetation, river beds, segetal, xeric shrubs	A	0	3	3				NE	NE	1	650
1679	Eragrostis cilianensis (All.) Vign.-Lut. ex Janch. [syn. E. megastachya (Koel.) Link]		segetal, ruderal vegetation, river beds	A	20	0	20				LC	LC	9	35655	decline
1681	Eragrostis minor Host [syn. E. poaeoides P.B.]		segetal, ruderal vegetation, river beds	A	31	0	31				LC	LC	16	66701	decline		1
1680	Eragrostis pilosa (L.) Beauv.		segetal, ruderal vegetation, river beds	A	10	3	13	According to IUCN 2017			NT	LC	6	30398			1
1682	Eragrostis virescens J. Presl	A	segetal, ruderal vegetation	A	0	2	2				NE	NE	3	16389
1684	Eremodaucus lehmannii Bunge		forbs, broad-leaved forests, thermophilous shrubs, segetal	A	250	65	315				LC	LC	18	67244			1
327	Eremogone griffithii (Boiss.) Ikonn. [syn. Arenaria griffithii Boiss.]		steppes, xeric shrubs, juniper forests, forbs	P	60	63	123				LC	LC	16	90636
1685	Eremolimon drepanostachyum (Ik.-Gal.) Lincz.	SE	salt marshes, salt shrubs, semi-deserts	P	1	0	1	B1ab(i)+B2ab(ii,iv)			CR	VU	1	650	<10
1686	Eremolimon fajzievii (Zak. ex Lincz.) Lincz	E	salt shrubs, steppes	P	1	0	1	B2ab(ii)			CR	CR	1	3605	<10
1687	Eremolimon kurgantjubense Lincz.	E	steppes	P	1	0	1	B2ab(ii)			CR	CR	1	8780	<10
1688	Eremolimon piptopodum (Nevski) Lincz.	SE	salt shrubs, steppes	P	3	0	3	B2ab(ii)			EN	NT	2	5544	<500
1689	Eremolimon sogdianum (Ik.-Gał.) Lincz.	E	steppes, salt shrubs	P	1	0	1	B2ab(ii)			CR	CR	1	5060	<10
1690	Eremopoa altaica (Trin.) Roshev. [syn. E. songarica (Schrenk) Roshev., E. bellula (Regel) Roshev.]	SE	fens and mires	A	2	0	2	B2ab(ii)			VU	NT	1	32568	<2000
1691	Eremopoa persica (Trin.) Roshev.		juniper forests, steppes, forbs, thermophilous shrubs, broad-leaved forests	A	56	25	81				LC	LC	21	101041
1692	Eremopyrum bonaepartis (Spreng.) Nevski [syn. E. hirsutum (Bert.) Nevski ]		forbs, deserts, steppes	A	29	25	54				LC	LC	6	23310			1
1693	Eremopyrum distans (C. Koch) Nevski		semi-deserts, salt marshes	A	24	26	50				LC	LC	7	29127			1
1694	Eremopyrum triticeum (Gaertn.) Nevski [syn. Agropyron prostratum P. B.]		semi-deserts, salt marshes	A	1	0	1	B2ab(ii)			CR	LC	1	5060	<10		1
1704	Eremostachys isochila Pazij & Vved.	E	screes, river beds, steppes	P	19	2	21	According to IUCN 2017			NT	NT	6	18788							1
1708	Eremostachys mogianica M. Pop.	E	screes, rocks	P	3	1	4	B2ab(ii)			EN	EN	2	5397	<500						1
1715	Eremurus aitchisonii Baker		forbs, pastures	P	18	9	27			VU	LC	LC	6	24891							1
1716	Eremurus albertii Regel		screes, thermophilous shrubs	P	37	1	38				LC	LC	5	28344	decline						1
1717	Eremurus ambigens Vved.	E	steppes, meadows	P	19	0	19				LC	LC	4	24637							1
1718	Eremurus brachystemon Vved.	E	screes, loose sandy screes	P	17	3	20	According to IUCN 2017			NT	NT	2	6059							1
1719	Eremurus bucharicus Regel	E	steppes, meadows	P	18	5	23	According to IUCN 2017			NT	NT	2	9650							1
1720	Eremurus candidus Vved.	E	forbs, pastures, forbs	P	2	2	4	B2ab(ii)		VU	EN	EN	1	8780	<500						1
1721	Eremurus comosus O. Fedtsch.	E	forbs, xeric shrubs	P	59	15	74				LC	LC	10	37108							1
1722	Eremurus fuscus (O. Fedtsch.) Vved.		rocks, screes, xeric shrubs	P	38	20	58				LC	LC	12	49001							1
1723	Eremurus hilariae M. Pop. & Vved.	E	screes	P	2	0	2	B1ab(i)		CR	EN	EN	1	3146							1
1724	Eremurus hissaricus Vved.	E	screes, rocks	P	25	4	29	According to IUCN 2017			NT	NT	3	11800							1
1725	Eremurus inderiensis (Stev.) Regel		steppes, forbs	P	4	0	4	B2ab(ii)			EN	LC	2	12267	<500						1
1726	Eremurus kaufmannii Regel		meadows, alpine swards, forbs	P	29	3	32	According to IUCN 2017			NT	LC	5	18959							1
1727	Eremurus korovinii B. Fedtsch.	E	screes	P	1	0	1	B1ab(i)+B2ab(ii,iv)		EW	CR	CR	1	3146	<10						1
1728	Eremurus korshinskyi O. Fedtsch.		rocks, screes, xeric shrubs	P	27	2	29				LC	LC	7	29394	decline						1
1729	Eremurus lachnostegius Vved.	E	thermophilous shrubs, steppes	P	1	0	1	B2ab(ii)		VU	CR	CR	1	4054	<10						1
1730	Eremurus micranthus Vved.	E	screes, loose sandy screes	P	1	0	1	B2ab(ii)		VU	CR	CR	1	8780	<10						1
1731	Eremurus olgae Regel	E	screes, loose sandy screes	P	77	25	102				LC	LC	11	47211		1		1			1
1732	Eremurus pubescens Vved.	E	screes	P	5	7	12	According to IUCN 2017		EW	NT	NT	2	5397							1
1733	Eremurus regelii Vved.		screes, loose sandy screes	P	28	3	31	According to IUCN 2017			NT	LC	6	16289		1		1			1
1734	Eremurus robustus (Regel) Regel		forbs, pastures	P	38	6	44				LC	LC	11	42029				1			1
1735	Eremurus roseolus Vved. [syn. E. mirabilis T. Rjab.]	E	screes, xeric shrubs	P	13	0	13	According to IUCN 2017		CR	NT	NT	4	16727							1
1742	Eremurus saprjagajevii B. Fedtsch.	E	screes	P	4	0	4	B2ab(ii)			EN	EN	1	5494	<500
1736	Eremurus sogdianus (Regel) Franch.		rocks, screes, xeric shrubs	P	43	34	77				LC	LC	10	32365		1					1
1737	Eremurus stenophyllus (Boiss. & Buhse) Baker 21		rocks, screes, xeric shrubs	P	62	15	77				LC	LC	8	39486							1
1738	Eremurus suworowii Regel	E	steppes, meadows, forbs	P	30	12	42				LC	LC	5	25507							1
1739	Eremurus tadshikorum Vved.	E	screes, loose sandy screes, pastures	P	9	2	11	According to IUCN 2017		VU	NT	NT	2	6059							1
1740	Eremurus tianschanicus Pazij & Vved ex Golosk.		screes, steppes, loose sandy screes	P	11	10	21	According to IUCN 2017			NT	LC	3	11697							1
1741	Eremurus turkestanicus Regel	SE	screes, loose sandy screes, pastures	P	9	3	12	According to IUCN 2017			NT	LC	4	10942				1			1
1743	Erianthus ravennae (L.) Beauv. [syn. (E. purpurascens Anders.]		river beds, riverside forests	P	22	16	38				LC	LC	10	47890
1745	Erigeron acris L.		forbs, steppes, ruderal vegetation, segetal	B	93	15	108				LC	LC	20	74533		1
3188	Erigeron alexeenkoi (Krasch.) Botsch. [syn. Psychrogeton alexeenkoi Krasch.]		rocks, screes	P	13	0	13	According to IUCN 2017			NT	LC	6	23655	decline
3189	Erigeron andryaloides (DC.) Benth [syn. Psychrogeton andryaloides (DC.) Novopokr. ex Krasch.]		rocks, screes, steppes	P	33	5	38				LC	LC	9	63517
1746	Erigeron badachschanicus Botsch.	E	river beds	P	10	0	10	B1ab(1)+C2a(i)		CR	VU	VU	3	13538
1744	Erigeron bellidiformis M. Pop.	E	alpine steppes, screes, rocks	P	5	0	5	B2ab(ii)			EN	EN	4	18395	<500
3190	Erigeron biramosus Botsch. [syn. Psychrogeton biramosus (Botsch.) Grierson]	E	alpine steppes	P	2	0	2	B1ab(i)			EN	EN	1	3555
1747	Erigeron brachyspermus Botsch.	E	rocks, screes	P	18	0	18				LC	LC	3	41281
3191	Erigeron cabulicus (Boiss.) Botsch. [syn. Psychrogeton cabulicus Boiss.]		rocks, screes, alpine steppes, forbs	P	127	45	172				LC	LC	19	101391
1748	Erigeron heterochaeta (Benth. ex Clarke) Botsch.		moraines and snow-beds, alpine steppes, moraines and snow-beds, moraines and snow-beds, screes	P	54	2	56				LC	LC	7	55971	decline
1749	Erigeron hissaricus Botsch.	E	rocks, screes	P	15	0	15	According to IUCN 2017			NT	NT	5	16388
1750	Erigeron khorossanicus Boiss.		steppes, thermophilous shrubs, xeric shrubs, forbs	B, P	136	15	151				LC	LC	21	84765
3193	Erigeron nabidshonii R. Kam. [syn. Psychrogeton nabidshonii (R. Kam.) Koczk. et Zhogoleva]	E	rocks	P	1	0	1	B2ab(ii)			CR	CR	1	8780	<10
3194	Erigeron olgae Regel & Schmalh. [syn. Psychrogeton olgae (Regel et Schmalh.) Novopokr. ex Nevski]		rocks, screes, loose sandy screes, moraines and snow-beds	P	42	0	42				LC	LC	9	63199	decline
1751	Erigeron oreades (Schrenk) Fisch. & C.A. Mey.		fens and mires	P	8	2	10	B2ab(ii)+C2a(i)			VU	LC	4	48702	<2000
1752	Erigeron pallidus M. Pop.		steppes, screes	P	13	2	15	According to IUCN 2017			NT	LC	6	25248	decline
1753	Erigeron pamiricus Botsch. & Koczk.	E	alpine semi-deserts, screes, alpine steppes, rocks	P	25	3	28				LC	LC	8	62986
1754	Erigeron petroiketes Rech. fil.		alpine semi-deserts, screes, alpine steppes, moraines and snow-beds, moraines and snow-beds	P	109	24	133				LC	LC	15	86803
1755	Erigeron podolicus Bess.		steppes, juniper forests	B	8	2	10	B2ab(ii)+C2a(i)			VU	LC	6	20571	<2000
1756	Erigeron politus Fries		juniper forests	B	2	0	2	B2ab(ii)			EN	LC	2	7727	<500
3195	Erigeron poncinsii (Franch.) Botsch. [syn. Psychrogeton poncinsii (Franch.) Ling et J. L. Chen]		rocks, screes, steppes, river beds	P	64	8	72				LC	LC	4	45843
1757	Erigeron popovii Botsch.	E	fens and mires, alpine meadows	P	10	2	12	According to IUCN 2017			NT	NT	3	13053
3196	Erigeron primuloides M. Pop. [syn. Psychrogeton primuloides (M. Pop.) Grierson]	E	screes, rocks	P	32	6	38				LC	LC	10	35952
1758	Erigeron pseuderigeron (Bunge) M. Pop.		forbs, steppes, forbs, alpine meadows	P	113	20	133				LC	LC	17	60760
1759	Erigeron pseuderiocephalus M. Pop.		alpine steppes, screes, alpine semi-deserts	P	80	0	80				LC	LC	17	94663	decline
1760	Erigeron pseudoneglectus M. Pop.	E	forbs, screes, xeric shrubs, forbs, river beds	P	26	3	29				LC	LC	11	67963
1761	Erigeron pseudoseravschanicus Botsch.		fens and mires, meadows, forbs	P	31	5	36				LC	LC	10	42581
1762	Erigeron pyrami Botsch.		river beds	A, B	4	0	4	B2ab(ii)			EN	LC	1	6279	<500
1763	Erigeron schmalhausenii M. Pop.		river beds, steppes	P	13	0	13	According to IUCN 2017			NT	LC	9	62464	decline
1764	Erigeron seravschanicus M. Pop.		rocks, screes, steppes, xeric shrubs, segetal	P	104	25	129				LC	LC	17	61765
1765	Erigeron sogdianus M. Pop.	E	screes, loose sandy screes, steppes	P	33	2	35				LC	LC	7	59748
1766	Erigeron trimorphopsis Botsch.	SE	rocks	P	9	2	11	According to IUCN 2017			NT	LC	4	11802
1767	Erigeron umbrosus (Kar. & Kir.) Boiss.		rocks, screes, river beds	A	48	6	54				LC	LC	13	76695
1768	Erigeron vicarius Botsch.		alpine steppes, alpine semi-deserts, screes	P	35	3	38				LC	LC	4	21824
1769	Eriocaulon cinereum R. Br. [syn. E. sieboldianum Sieb. et Zucc. ex Steud.]		segetal	A	6	0	6	B1ab(1)			VU	LC	1	4054
1770	Eriochloa succincta (Trin.) Kunth		segetal, river beds	A	2	0	2	B2ab(ii)			EN	LC	2	8206	<500
1771	Eritrichium dubium O. Fedtsch.	E	screes, steppes, loose sandy screes	P	4	0	4	B2ab(ii)			EN	EN	2	10841	<500
1772	Eritrichium fetisowii Regel		alpine swards, fens and mires	P	2	0	2	B2ab(ii)			VU	LC	1	32568	<2000
1773	Eritrichium pamiricum B. Fedtsch.	SE	screes, river beds	P	48	10	58				LC	LC	5	48540
1774	Eritrichium pseudolatifolium M. Pop.	SE	rocks	P	2	1	3	B2ab(ii)			VU	NT	1	32568	<2000
1775	Eritrichium pseudostrictum M. Pop.	E	rocks	P	5	2	7	B2ab(ii)			VU	VU	1	32568	<2000
1776	Eritrichium subjacquemontii M. Pop.	E	rocks	P	16	5	21				LC	LC	3	39880
1777	Eritrichium turkestanicum Franch.	E	rocks	P	8	6	14	According to IUCN 2017			NT	NT	4	13703
1778	Eritrichium villosum (Ledeb.) Bunge		alpine swards, pastures	P	17	1	18				LC	LC	5	23457	decline
1784	Erodium ciconium (L.) L'Her.		steppes, xeric shrubs, juniper forests	A	39	4	43				LC	LC	5	25121
1785	Erodium cicutarium (L.) L'Her.		salt marshes, salt shrubs, semi-deserts, river beds, ruderal vegetation	A	118	28	146				LC	LC	17	67681
1786	Erodium hoefftianum C. A. Mey		salt marshes, salt shrubs, semi-deserts	A	3	0	3	B2ab(ii)			EN	LC	1	8316	<500
1787	Erodium litwinowii Woronow		steppes, thermophilous shrubs	A	33	1	34				LC	LC	6	27492	decline
1788	Erodium malacoides (L.) L'Her.		salt shrubs, semi-deserts, salt marshes	A	4	0	4	B2ab(ii)			EN	LC	1	8316	<500
1789	Erodium oxyrhynchum Bieb.		salt marshes, salt shrubs, semi-deserts, river beds, ruderal vegetation	A	28	15	43				LC	LC	9	34631
1790	Erodium tibetanum Edgew.		alpine semi-deserts	B, P	3	0	3	B2ab(ii)			VU	LC	1	32568	<2000		1
1791	Erophila minima C.A. Mey.		river beds, segetal, semi-deserts	A	15	2	17				LC	LC	4	24705	decline		1
1792	Erophila verna (L.) Bess.		segetal, thermophilous shrubs, xeric shrubs, river beds	A	41	4	45				LC	LC	9	38975
1793	Eruca sativa Mill.		segetal, segetal, ruderal vegetation	A	37	33	70				LC	LC	15	97811				1
825	Erucastrum armoracioides (Czern. ex Turcz.) Cruchet [syn. B. elongata]		segetal, ruderal vegetation	B, P	13	3	16				LC	LC	9	41875				1
1794	Eryngium caucasicum Trautv.		forbs, thermophilous shrubs, broad-leaved forests, segetal, gardens and orchards	B, P	250	11	261				LC	LC	19	67728
1795	Eryngium macrocalyx Schrenk		forbs, thermophilous shrubs, broad-leaved forests, juniper forests,	B, P	250	35	285				LC	LC	22	77975
1796	Erysimum alaicum Novopokr. ex E. Nikit.	E	steppes, screes, juniper forests, forbs, broad-leaved forests, xeric shrubs	B	24	1	25				LC	LC	9	34860
1797	Erysimum babataghi Korsh.	E	thermophilous shrubs, juniper forests	B	20	0	20				LC	LC	3	20583
1798	Erysimum canescens Roth [syn. E. diffusum Ehrh.]		steppes, broad-leaved forests, xeric shrubs	B	18	14	32				LC	LC	6	22745
1799	Erysimum ferganicum Botsch. & Vved.	SE	steppes	B	2	0	2	B1ab(i)			EN	NT	1	3146
1800	Erysimum gypsaceum Botsch. & Vved.	E	steppes, forbs	B	4	0	4	B1ab(i)			EN	EN	1	3146
1801	Erysimum hieraciifolium L.		broad-leaved forests, riverside forests, pastures, juniper forests	B	38	20	58				LC	LC	11	66677
1802	Erysimum humillimum (C. A. Mey) N. Butsch		alpine semi-deserts	P	16	2	18				LC	LC	3	41281	decline
1803	Erysimum repandum L.		river beds, segetal, ruderal vegetation	A	5	1	6	B1ab(1)			VU	LC	1	4054
1804	Erysimum samarkandicum M. Pop.	E	xeric shrubs, juniper forests	P	8	1	9	B1ab(1)+C2a(i)			VU	VU	3	11138
1805	Erysimum sisymbrioides C. A. Mey.		juniper forests, steppes, river beds	A	17	2	19				LC	LC	7	56570	decline
1806	Erysimum violascens M. Pop.	E	screes, loose sandy screes	B	5	0	5	B1ab(i)			EN	EN	1	484
1807	Euclidium syriacum (L.) R. Br.		segetal, segetal, ruderal vegetation	A	35	15	50				LC	LC	12	78592			1
1808	Eucommia ulmoides Oliv.	A	gardens and orchards, river beds	M	25	0	25				NE	NE	3	15925
1809	Eulophia turkestanica (Litv.) Schlechter		riverside forests, river beds	P	9	0	9	B1ab(1)+C2a(i)		EN	VU	LC	3	16321
1810	Euonymus semenovii Regel & Herd.		forbs, xeric shrubs, juniper forests	Ch	10	0	10	B2ab(ii)+C2a(i)			VU	LC	5	22471	<2000
1811	Euphorbia alaica Prokh.	E	alpine steppes	P	3	0	3	B1ab(i)+B2ac(ii)			CR	CR	1	650	<10
1812	Euphorbia anisopetala Prokh.		segetal	A	18	0	18				LC	LC	7	32705	decline
1813	Euphorbia canescens L.		steppes, screes	A	36	3	39				LC	LC	14	58437			1
1814	Euphorbia cheirolepis Fisch. & C.A. Mey. ex Ledeb.		semi-deserts, salt marshes, salt shrubs	A	5	0	5	B2ab(ii)			EN	LC	1	8316	<500
1815	Euphorbia cyrtophylla Prokh.		alpine steppes, screes, rocks	P	32	23	55	According to IUCN 2017			NT	LC	4	13642
1816	Euphorbia deltobracteata Prokh.		steppes	P	2	0	2	B2ab(ii)			EN	LC	1	5494	<500
1817	Euphorbia densa Schrenk		steppes, salt marshes	A	5	0	5	B2ab(ii)			EN	LC	2	13376	<500
1818	Euphorbia densiusculiformis (Pazij) Botsch.	E	steppes, salt marshes	A	2	0	2	B2ab(ii)			EN	EN	1	8316	<500
1819	Euphorbia falcata L.		segetal, steppes	A	142	42	184				LC	LC	19	71855
1820	Euphorbia franchetii B. Fedtsch.		segetal, steppes	A	58	6	64				LC	LC	17	68580
1821	Euphorbia glomerulans Prokh.		xeric shrubs, juniper forests, broad-leaved forests	P	94	1	95				LC	LC	14	52271	decline
1822	Euphorbia helioscopia L.		segetal, ruderal vegetation	A	38	4	42				LC	LC	11	48020
1823	Euphorbia inderiensis Less. ex Kar. & Kir.		steppes, thermophilous shrubs	A	39	15	54				LC	LC	14	57108
1824	Euphorbia jaxartica Prokh.		steppes	P	13	3	16	According to IUCN 2017			NT	LC	2	8206
1825	Euphorbia lamprocarpa Prokh.		river beds, salt shrubs, salt marshes	P	11	0	11	According to IUCN 2017			NT	LC	6	33252	decline
1826	Euphorbia lipskyi Prokh.	E	thermophilous shrubs, forbs	P	15	3	18				LC	LC	5	22600
1827	Euphorbia maculata L.	A	ruderal vegetation	A	0	3	3				NE	NE	2	9114
1828	Euphorbia monocyathium Prokh.		alpine swards, forbs	P	12	0	12	According to IUCN 2017			NT	LC	6	52871	decline
1829	Euphorbia pamirica Prokh.		alpine steppes, xeric shrubs	P	49	2	51				LC	LC	8	58429	decline
1830	Euphorbia poecilophylla Prokh.	E	forbs	P	31	4	35				LC	LC	6	27764
1831	Euphorbia polytimetica Prokh.	E	moraines and snow-beds, moraines and snow-beds, screes	P	31	12	43				LC	LC	6	23894
1832	Euphorbia rapulum Kar. & Kir.		thermophilous shrubs, semi-deserts	P	5	0	5	B2ab(ii)			EN	LC	3	9031	<500				1
1833	Euphorbia rosularis Al. Theod.	E	steppes, screes	P	7	0	7	B1ab(1)			VU	VU	2	9346
1835	Euphorbia sarawschanica Regel		forbs	P	72	16	88				LC	LC	13	55289
1834	Euphorbia schugnanica B. Fedtsch.	E	alpine steppes	P	15	2	17	According to IUCN 2017			NT	NT	5	14418
1836	Euphorbia sogdiana M. Pop.	E	thermophilous shrubs, forbs, broad-leaved forests	P	84	3	87				LC	LC	10	41895
1837	Euphorbia szovitsii Fisch. & C.A. Mey.		steppes, thermophilous shrubs	A	34	2	36				LC	LC	10	30630	decline
1838	Euphorbia transoxana Prokh.	E	xeric shrubs, forbs, alpine steppes	P	43	9	52				LC	LC	7	30469
1839	Euphorbia tranzschelii Prokh.		alpine steppes	P	10	6	16				LC	LC	5	21076
1840	Euphorbia turcomanica Boiss.		steppes, thermophilous shrubs, salt shrubs	A	24	3	27				LC	LC	6	22271
1841	Euphrasia cyclophylla Juz.		fens and mires, forbs	A	3	3	6	B1ab(1)			VU	LC	2	10787
1842	Euphrasia fedtschenkoana Wettst. ex Juz.	E	fens and mires	A	15	5	20				LC	LC	5	51136
1843	Euphrasia pectinata Ten.		fens and mires, forbs, steppes	A	47	133	180				LC	LC	16	64875
1844	Euphrasia regelii Wettst.		fens and mires	A	28	6	34				LC	LC	9	57292
1845	Euphrasia schugnanica Juz.	E	fens and mires	A	14	13	27				LC	LC	6	53274
1846	Euphrasia tranzschelii Juz.	E	fens and mires	A	3	0	3	B2ab(ii)			EN	EN	2	8713	<500
1847	Eutrema edwardsii R. Br.		fens and mires, river beds	P	8	1	9	B2ab(ii)+C2a(i)			VU	LC	1	32568	<2000
1848	Eutrema integrifolium (DC.) Bunge		alpine meadows, springs, moraines and snow-beds	P	5	0	5	B2ab(ii)			VU	LC	5	22163	<2000
1849	Ewersmannia sogdiana Ovcz.	E	thermophilous shrubs	Ch	2	1	3	B1ab(i)		VU	EN	EN	1	3605
1850	Exochorda korolkowii Lavall. [syn. E. alberti Regel]	E	broad-leaved forests, forbs	N	59	11	70				LC	LC	5	24302							1
1852	Fagopyrum tataricum (L.) Gaertn.		segetal, ruderal vegetation	A	37	42	79				LC	LC	8	32868			1	1
1853	Falcaria vulgaris Bernh.		segetal, ruderal vegetation	B	5	1	6	B2ab(ii)			VU	LC	5	21938	<2000	1	1	1
3028	Fallopia baldschuanica (Regel) Holub [syn. Polygonum baldshuanicum Regel]	E	thermophilous shrubs, forbs, juniper forests	L	37	0	37				LC	LC	5	24387							1
1854	Fallopia convolvulus (L.) Á. Löve		segetal	P	2	26	28				LC	LC	15	86837
3031	Fallopia convolvulus (L.) A. Löve [syn. Polygonum convolvulus L.]		segetal, river beds	A	36	2	38				LC	LC	16	92130	decline	1	1	1
3034	Fallopia dumetorum (L.) Holub		zarośla, broad-leaved forests	A	5	0	5	B1ab(i)			EN	LC	1	3555				1
1855	Fergania polyantha (Korovin) Pimenov	SE	steppes, screes	P	9	0	9	B1ab(1)+C2a(i)			VU	LC	3	6194
1856	Ferula botschantzevii Korov.	E	screes	P	4	0	4	B2ab(ii)		EN	EN	EN	1	8316	<500
1857	Ferula clematidifolia K.-Pol.	E	thermophilous shrubs, xeric shrubs, forbs, juniper forests, steppes	P	81	3	84				LC	LC	9	44266
1858	Ferula conocaula Korov.	E	screes, river beds	P	7	2	9	B1ab(1)		EN	VU	VU	2	3630
1859	Ferula decurrens Korov.	E	steppes, screes	P	6	0	6	B1ab(1)		EN	VU	VU	3	6495
1860	Ferula equisetacea K.-Pol.	E	screes, loose sandy screes	P	17	4	21				LC	LC	5	21203		1
1861	Ferula fedtschenkoana K.-Pol.	E	juniper forests, xeric shrubs, steppes	P	8	0	8	B1ab(1)+C2a(i)			VU	VU	3	11138
1862	Ferula foetida (Bunge) Regel		meadows, pastures	P	16	5	21	According to IUCN 2017			NT	LC	2	13376			1
1863	Ferula foetidissima Regel & Schmalh.		forbs, screes, thermophilous shrubs, juniper forests, steppes	P	33	49	82				LC	LC	9	64565			1
1864	Ferula gigantea B. Fedtsch.		steppes, meadows, xeric shrubs, thermophilous shrubs	P	81	18	99				LC	LC	12	55035
1865	Ferula grigoriewii B. Fedtsch.		semi-deserts, xeric shrubs, steppes	P	68	4	72				LC	LC	5	48540		1	1	1
1866	Ferula karatavica Regel & Schmalh.	SE	xeric shrubs, forbs, river beds	P	11	0	11	According to IUCN 2017			NT	LC	3	8690			1
1867	Ferula karategina Lipsky ex Korov.	E	broad-leaved forests, xeric shrubs, loose sandy screes, forbs	P	39	1	40				LC	LC	7	35336						1
3544	Ferula karelinii Bunge [syn. Schumannia karelinii (Bunge) Korov.]		river beds, deserts	P	8	1	9	B1ab(1)+C2a(i)			VU	LC	2	13376		1	1	1
1868	Ferula kelifi Korov.	E	meadows, pastures	P	11	0	11	According to IUCN 2017			NT	NT	2	12370
1869	Ferula kirialovii M. Pimen.	E	steppes, pastures	P	8	0	8	B1ab(1)+C2a(i)			VU	VU	2	3630		1
1870	Ferula kokanica Regel & Schmalh.		forbs, thermophilous shrubs, juniper forests, steppes	P	250	35	285				LC	LC	9	45000		1
1871	Ferula kopetdagensis Korov.		forbs, steppes	P	10	0	10	B2ab(ii)+C2a(i)			VU	LC	6	26939	<2000
1872	Ferula koso-poljanskyi Korov.	E	screes	P	8	11	19	According to IUCN 2017		EN	NT	NT	2	4835
1873	Ferula kuhistanica Korov.		screes, xeric shrubs, thermophilous shrubs	P	200	45	245				LC	LC	23	115128		1	1	1		1
1874	Ferula latiloba Korov.	E	screes, river beds, loose sandy screes	P	3	0	3	B1ab(i)+B2ac(ii)		EN	CR	CR	1	484	<10
1875	Ferula linczevskii Korov.	E	forbs, xeric shrubs	P	6	1	7	B2ab(ii)			VU	VU	4	26195	<2000
1876	Ferula lithophila M. Pimen.	E	rocks	P	3	0	3	B2ab(ii)		EN	EN	EN	3	8690	<500
1877	Ferula mogoltavica Lipsky ex Korov.	SE	steppes	P	7	0	7	B1ab(1)		EN	VU	LC	2	5544		1
1878	Ferula narthex Boiss.	SE	steppes, screes	P	1	1	2	B2ab(ii)			CR	LC	1	2434	<10	1				1
1879	Ferula ovczinnikovii M. Pimen.	E	juniper forests	P	3	1	4	B2ab(ii)		EN	EN	EN	2	5397	<500
1880	Ferula ovina (Boiss.) Boiss.		forbs, thermophilous shrubs, juniper forests, forbs	P	45	6	51				LC	LC	13	40357			1
1881	Ferula penninervis Regel & Schamlh.	E	xeric shrubs, juniper forests, steppes	P	25	0	25				LC	LC	6	21743
1882	Ferula samarkandica Korov.	SE	forbs, thermophilous shrubs, juniper forests, steppes	P	34	1	35				LC	LC	8	24185
1884	Ferula schtschurowskiana Regel & Schamlh.		screes	P	1	0	1	B2ab(ii)			CR	LC	1	5060	<10		1	1
1883	Ferula seravschanica M. Pimen. & J. Baranova		screes, loose sandy screes	P	5	0	5	B2ab(ii)			EN	LC	2	9346	<500
1885	Ferula sumbul (Kauffm.) Hook. fil.	E	broad-leaved forests, juniper forests, alpine meadows, forbs	P	31	11	42			EN	LC	LC	6	20904		1
1886	Ferula tadshikorum M. Pimen.	E	thermophilous shrubs, xeric shrubs, steppes	P	21	0	21			EN	LC	LC	4	24637			1	1
1887	Ferula tenuisecta Korov.	E	screes	P	6	16	22	According to IUCN 2017			NT	NT	1	3146	increase
1888	Ferula transiliensis (Herd.) M. Pimen.		steppes, juniper forests	P	9	1	10	B2ab(ii)+C2a(i)			VU	LC	4	38621	<2000
1889	Ferula tschimganica Lipsky ex Korov.	E	screes, rocks	P	3	1	4	B1ab(i)			EN	EN	1	3146			1	1
1890	Ferula ugamica Korov.	E	screes, rocks	P	4	0	4	B1ab(i)			EN	EN	2	3630
1891	Ferula vicaria Korov.	E	forbs, pastures	P	2	0	2	B1ab(i)+B2ac(ii)			CR	CR	1	650	<10
1892	Ferula violacea Korov.	E	thermophilous shrubs, xeric shrubs, steppes	P	29	12	41			VU	LC	LC	7	28634
1893	Festuca alaica Drob.	E	alpine steppes, juniper forests, cushion alpine semi-deserts	P	37	7	44				LC	LC	11	74902			1
1904	Festuca alatavica (St. -Yves) Roshev. [F. tianschanica Roshev.]		screes, alpine steppes	P	1	2	3	B1ab(1)			VU	LC	1	2000
1894	Festuca amblyodes V. Krecz. & Bobr.		alpine steppes, juniper forests, cushion alpine semi-deserts	P	4	0	4	B2ab(ii)			VU	LC	2	38309	<2000
1895	Festuca brachyphylla Schult. & Schult. fil.		fens and mires	P	4	3	7	B2ab(ii)			VU	LC	2	38847	<2000
1896	Festuca erectifloraPavl. 22		rocks	P	1	0	1	B2ab(ii)			CR	LC	1	6279	<10
1897	Festuca gigantea (L.) Vill. [syn. F. pseudogigantea Ovcz. et Schibk.]		broad-leaved forests, riverside forests	P	6	0	6	B1ab(1)			VU	LC	1	3555
2435	Festuca karatavica (Bunge) B. Fedtsch. [syn. Leucopoa karatavica (Bge.) V. Krecz. et Bobr.]	SE	alpine steppes	P	33	0	33				LC	LC	8	29536			1
2436	Festuca olgae (Regel) Krivot. [syn. Leucopoa olgae (Regel) V. Krecz. et Bobr.]		steppes, screes, rocks, alpine semi-deserts	P	39	5	44				LC	LC	12	74280			1
1899	Festuca pamiricaTzvel.		rocks, screes	P	7	0	7	B2ab(ii)			VU	LC	3	41281	<2000
1900	Festuca pratensis Huds.		ruderal vegetation, riverside forests, meadows	P	12	2	14	According to IUCN 2017			NT	LC	5	18500			1
1898	Festuca regeL Pavl. [syn. F. orientalis (Hack.) V. Krecz. et Bobr.]		riverside forests	P	15	0	15	According to IUCN 2017			NT	LC	7	28883	decline
1901	Festuca rubra L.		fens and mires, meadows	P	49	136	185				LC	LC	12	77406			1
1903	Festuca rupicola Heuff. [syn. F. sulcata Hack.]		steppes, xeric shrubs, juniper forests	P	56	21	77				LC	LC	16	82129			1
1902	Festuca valesiaca Gaudin [syn. F. squamulosa Ovcz. et Schibk.]		steppes, juniper forests	P	7	0	7	B1ab(1)			VU	VU	4	13870
1905	Ficus afghanistanica Warb.	A	ruderal vegetation	M	50	0	50			EN	NE	NE	2	17096
1906	Ficus carica L.		thermophilous shrubs, forbs, broad-leaved forests	M	34	34	68			EN	LC	LC	6	29457				1
1908	Filago arvensis L.		steppes, screes, segetal, ruderal vegetation	A	38	30	68				LC	LC	17	57328
1909	Filago hurdwarica (DC.) Wagenitz		steppes	A	4	4	8	B1ab(1)			VU	LC	3	12979
1910	Filago lagopus (Steph.) Parl.		forbs, steppes, thermophilous shrubs	A	31	3	34				LC	LC	15	55172
1911	Filago paradoxa Wagenitz		steppes	A	7	2	9	B2ab(ii)			VU	LC	6	20154	<2000
1912	Filago pyramidata L. [syn. F. spathulata C. Presl.]		steppes, segetal, ruderal vegetation	A	74	7	81				LC	LC	19	75285
1913	Filago vulgaris Lam. [syn. F. germanica L.]		steppes, screes, rocks, segetal	A	2	1	3	B2ab(ii)			EN	LC	2	6558	<500
1915	Fimbristylis annua (All) Roem. & Schult. [syn. F. dichotoma (L.) Vahl, Scirpus dichotoma L.		segetal, river beds	A	21	2	23				LC	LC	7	37763	decline
1916	Fimbristylis quinquangularis (Vahl) Kunth		segetal	A, B	6	0	6	B1ab(1)			VU	LC	1	4054
1914	Fimbristylis turkestanica (Regel) B. Fedtsch.	SE	segetal, river beds	A	4	0	4	B2ab(ii)			EN	NT	3	16321	<500
1917	Foeniculum vulgare Mill.		segetal, river beds, loose sandy screes	B	9	?	9				DD	LC	4	21883		1		1
1918	Fragaria bucharica Losinsk.	E	meadows, forbs	P	8	1	9	B1ab(1)+C2a(i)		VU	VU	VU	2	6252				1
1919	Frankenia bucharica Basil.		salt marshes, salt shrubs	Ch	17	5	22				LC	LC	3	20583
1920	Frankenia pulverulenta L.		salt marshes, salt shrubs, river beds	A	12	2	14	According to IUCN 2017			NT	LC	4	15433
1921	Frankenia vvedenskyi Botsch.		salt marshes, salt shrubs	Ch	1	0	1	B2ab(ii)			CR	LC	1	8316	<10
1922	Fraxinus raibocarpa Regel		thermophilous shrubs	N	42	0	42				LC	LC	12	50835	decline						1
1923	Fraxinus sogdiana Bunge		broad-leaved forests, riverside forests	M	62	25	87				LC	LC	8	29265							1
2924	Fritillaria eduardii Regel [syn. Petilium eduardii (Regel) Vved.]		forbs, xeric shrubs	P	22	2	24			CR	LC	LC	7	28860	decline						1
1924	Fritillaria olgae Vved.	E	forbs, xeric shrubs	P	18	4	22	According to IUCN 2017			NT	NT	3	12901		1					1
1925	Fritillaria regelii Losinsk.	E	forbs, xeric shrubs	P	9	2	11	According to IUCN 2017			NT	NT	5	14975							1
1928	Fumaria vaillantii Loisel.		segetal, rocks, screes, river beds	A	36	30	66				LC	LC	13	52793
1929	Gagea bergii Litv.	E	semi-deserts, thermophilous shrubs	P	1	0	1	B2ab(ii)			CR	CR	1	8316	<10
1930	Gagea capillifolia Vved.		rocks, screes	P	26	3	29				LC	LC	10	65825
1931	Gagea capusii Terr.	SE	segetal, meadows, pastures	P	13	0	13	According to IUCN 2017			NT	LC	7	23446
1932	Gagea chomutovae (Pasch.) Pasch		steppes, meadows	P	38	6	44				LC	LC	15	54402
1933	Gagea delicatula Vved.	E	rocks, nitrophilous rock footings	P	13	1	14	According to IUCN 2017			NT	NT	5	20972
1934	Gagea divaricata Regel		deserts, steppes, semi-deserts	P	6	1	7	B1ab(1)			VU	LC	1	8316
1935	Gagea dschungarica Regel		alpine swards, alpine meadows	P	24	3	27				LC	LC	7	26294
1936	Gagea emarginata Kar. & Kir.		steppes, alpine meadows	P	4	1	5	B2ab(ii)			EN	LC	3	14840	<500
1937	Gagea exilis Vved.	E	steppes, meadows, alpine semi-deserts	P	18	0	18				LC	LC	3	43409
1938	Gagea filiformis (Ledeb.) Kar. & Kir. [syn. G. pseudoerubescens Pascher]		alpine meadows, alpine swards	P	20	2	22				LC	LC	10	29369	decline
1939	Gagea gageoides (Zucc.) Vved.		rocks, xeric shrubs	P	49	9	58				LC	LC	13	52389			1
1940	Gagea graminifolia Vved.	SE	pastures, forbs, thermophilous shrubs	P	37	3	40				LC	LC	10	48176
1941	Gagea gymnopoda Vved.	E	fens and mires, moraines and snow-beds, springs	P	7	0	7	B1ab(1)			VU	VU	1	3555
1942	Gagea hissarica Lipsky	E	alpine steppes, alpine meadows	P	29	0	29				LC	LC	10	38855
1943	Gagea holochiton M. Pop. & Czug. nom. invalid.	E	steppes	P	1	0	1	B1ab(i)+B2ab(ii,iv)		VU	CR	CR	1	1792	<10
1944	Gagea incrustata Vved.	E	screes, alpine meadows	P	5	0	5	B1ab(i)			EN	EN	2	3630
1945	Gagea jaeschkei Pascher 23		alpine meadows	P	11	2	13	According to IUCN 2017			NT	LC	2	8175
1946	Gagea leucantha M. Pop. & Czug.	E	rocks, alpine meadows	P	3	0	3	B2ab(ii)			EN	EN	2	7160	<500
1947	Gagea minutiflora Regel		alpine meadows	P	5	2	7	B1ab(1)			VU	LC	3	10432
1948	Gagea minutissima Vved.	E	alpine meadows	P	1	0	1	According to IUCN 2017			EX	EX	1	3605
1949	Gagea olgae Regel		pastures, forbs, broad-leaved forests	P	41	14	55				LC	LC	11	44885		1	1
1950	Gagea ova Stapf		thermophilous shrubs, pastures, steppes	P	34	5	39				LC	LC	12	45169
1951	Gagea paedophila Vved.	E	xeric shrubs, steppes	P	17	2	19				LC	LC	8	30480
1953	Gagea pseudoreticulata Vved.		steppes, pastures, forbs	P	20	0	20				LC	LC	11	45306	decline
1954	Gagea setifolia Baker		pastures, alpine meadows	P	15	0	15	According to IUCN 2017			NT	LC	3	41281	decline
1955	Gagea stipitata Merckl. ex Bunge		steppes	P	22	2	24				LC	LC	7	33547	decline	1	1
1956	Gagea subtilis Vved.	E	forbs, thermophilous shrubs	P	9	0	9	B1ab(1)+C2a(i)			VU	VU	3	5983
1957	Gagea tenera Pasch.		segetal, pastures, steppes	P	12	0	12	According to IUCN 2017			NT	LC	7	17537
[truncated: 2,271 more rows]
